# Supplementary material for: Electrophysiological signatures of dedifferentiation differ between fit and less fit older adults
Source: Cogn Neurodyn. 2021 Feb 6;15(5):847–59. doi: 10.1007/s11571-020-09656-9 (PMC8448815; doi:10.1007/s11571-020-09656-9)
Supplement: Supplementary file 1 — Supplementary material 1 (XLSX 314 kb) [file 11571_2020_9656_MOESM1_ESM.xlsx]

## Sheet: Tabelle1
Dynamic mode decomposition reveals different electrophysiological signatures of dedifferentiation between task-specific brain network activity in fit and less fit older adults Christian Goelz1, Karin Mora2, Julia Kristin Stroehlein1, Franziska Katharina Haase1, Michael Dellnitz2, Claus Reinsberger1 & Solveig Vieluf1* 1Institute of Sports Medicine, Paderborn University, Paderborn, Germany 2Departm…

## Sheet: less_fit_group_mean
lower_fit_rest														lower_fit_motor														lower_fit_cognitive														lower_fit_sensory
	theta		alpha		low_beta		high_beta								theta		alpha		low_beta		high_beta								theta		alpha		low_beta		high_beta								theta		alpha		low_beta		high_beta
Channel	mean	std	mean	std	mean	std	mean	std						Channel	mean	std	mean	std	mean	std	mean	std						Channel	mean	std	mean	std	mean	std	mean	std						Channel	mean	std	mean	std	mean	std	mean
'Fp1'	0.0855226	0.0242573	0.0762829	0.0210254	0.074504	0.0204796	0.0867146	0.024419						'Fp1'	0.0765365	0.0216997	0.0735583	0.021463	0.0751128	0.0204565	0.0943743	0.0297392						'Fp1'	0.0776969	0.0224283	0.0739467	0.0210742	0.0740889	0.0205107	0.0922966	0.0283447						'Fp1'	0.0798367	0.0227567	0.0736167	0.0208743	0.0748351	0.0209725	0.088533
'Fz'	0.0911101	0.025379	0.0791484	0.0216469	0.0747938	0.0208738	0.0820919	0.0224855						'Fz'	0.0973582	0.0274331	0.0791657	0.0215139	0.075442	0.0205864	0.0775294	0.0218133						'Fz'	0.0958505	0.0270976	0.078352	0.0211861	0.0737116	0.0199565	0.0757915	0.0207361						'Fz'	0.0937923	0.0257115	0.0807359	0.021754	0.0735685	0.0201728	0.0764794
'F3'	0.088296	0.0243465	0.0786929	0.0212331	0.0772189	0.0217121	0.0886245	0.024796						'F3'	0.0851762	0.0234491	0.0761375	0.0208982	0.0790757	0.0216867	0.0920529	0.026119						'F3'	0.0815914	0.0231464	0.0751785	0.0206337	0.076387	0.021007	0.0933725	0.0274359						'F3'	0.0808063	0.0234625	0.0748851	0.0203989	0.0772747	0.021109	0.0964086
'F7'	0.0878631	0.0250118	0.0778067	0.0224893	0.0717636	0.0204229	0.074598	0.0215099						'F7'	0.0783591	0.0237558	0.0825526	0.0249439	0.0710322	0.0196209	0.081184	0.0251111						'F7'	0.0788683	0.022667	0.0842373	0.0250049	0.0731713	0.0207023	0.0841509	0.0245062						'F7'	0.0787927	0.0245786	0.0772685	0.0222391	0.0732323	0.0202622	0.0863973
'FT9'	0.0892228	0.0255013	0.0803944	0.0230399	0.0741548	0.0205828	0.0711021	0.0200364						'FT9'	0.0812111	0.0227819	0.0888287	0.0254924	0.0718122	0.0199889	0.069835	0.0210816						'FT9'	0.0854112	0.0238091	0.0869607	0.0261362	0.0714674	0.0203736	0.0749308	0.0218941						'FT9'	0.0829806	0.0241313	0.0825276	0.0232441	0.0727821	0.0200346	0.0772117
'FC5'	0.0858273	0.0233822	0.0825999	0.0232155	0.0798141	0.0219666	0.0840453	0.0235582						'FC5'	0.0766924	0.022826	0.0819376	0.024308	0.0782576	0.0217455	0.0897112	0.0259502						'FC5'	0.0777345	0.0213816	0.0813441	0.023028	0.0783262	0.0218558	0.0906619	0.0255066						'FC5'	0.077052	0.0234651	0.0782827	0.0219496	0.0795169	0.0217963	0.0943412
'FC1'	0.089019	0.0245281	0.0789562	0.0217865	0.0774672	0.021641	0.0866556	0.0247068						'FC1'	0.0923889	0.0251519	0.0790014	0.0218644	0.0773156	0.0210025	0.0793891	0.02216						'FC1'	0.0920559	0.026074	0.0757802	0.0207531	0.075026	0.0206967	0.0780644	0.02235						'FC1'	0.0892599	0.0246526	0.0782556	0.0218014	0.0756273	0.0212072	0.0828437
'C3'	0.0777166	0.0216607	0.0804616	0.0223458	0.0949511	0.0271625	0.0938062	0.0256446						'C3'	0.0807563	0.0224926	0.0813882	0.0221582	0.0850955	0.0232842	0.0866502	0.0238727						'C3'	0.0800711	0.021982	0.0799645	0.0218539	0.0889628	0.0248814	0.0857128	0.0242664						'C3'	0.0777373	0.0216433	0.0800172	0.0221199	0.0900257	0.0253361	0.0915495
'T7'	0.0847633	0.0235865	0.0838563	0.0245377	0.0839701	0.0235726	0.0785231	0.0225927						'T7'	0.0719182	0.0220394	0.0860123	0.0261444	0.079865	0.0229441	0.087851	0.0284279						'T7'	0.0806811	0.0229128	0.0835933	0.0240512	0.0808917	0.0227013	0.0911102	0.0258182						'T7'	0.0773407	0.0222102	0.0824084	0.0232875	0.0808692	0.0228715	0.0890759
'TP9'	0.0834707	0.0244463	0.079741	0.0220404	0.0821184	0.0224653	0.0832463	0.026147						'TP9'	0.0793804	0.0219771	0.0852072	0.0237886	0.0851166	0.0231605	0.0827711	0.0231528						'TP9'	0.0839072	0.0233965	0.0803128	0.0219279	0.0798264	0.0217946	0.0831316	0.0239415						'TP9'	0.0812781	0.0223925	0.0806743	0.0223923	0.0810026	0.0222512	0.083539
'CP5'	0.0797014	0.02211	0.0856772	0.0238006	0.0946198	0.0258692	0.0875298	0.0246092						'CP5'	0.0763609	0.0211142	0.090912	0.0249275	0.0899217	0.0246762	0.0814571	0.0233527						'CP5'	0.0764539	0.0211738	0.0884119	0.0243192	0.093835	0.0254589	0.0850584	0.0232856						'CP5'	0.0777323	0.0215213	0.0875118	0.0241832	0.0911479	0.0252205	0.0839918
'CP1'	0.0756334	0.0209218	0.0798544	0.0224518	0.0889315	0.0250636	0.0860235	0.0247654						'CP1'	0.0824422	0.022892	0.0827231	0.0228402	0.0815848	0.0227616	0.0722383	0.0213859						'CP1'	0.0801861	0.0225684	0.0832581	0.022787	0.0874815	0.0245516	0.0760858	0.0222592						'CP1'	0.0787718	0.0221451	0.0843015	0.023135	0.0869626	0.0254196	0.0768951
'Pz'	0.0762548	0.0213743	0.0843631	0.0229274	0.0819792	0.0230586	0.073747	0.02076						'Pz'	0.0818392	0.0223084	0.0837784	0.02335	0.0806808	0.0226414	0.0663434	0.0202237						'Pz'	0.0820492	0.0235991	0.087068	0.0244618	0.0839104	0.0230013	0.07026	0.0201419						'Pz'	0.0811498	0.0236736	0.0873947	0.0241823	0.0855474	0.0240357	0.0675312
'P3'	0.0736314	0.0207711	0.0861872	0.0236357	0.0888768	0.0243344	0.0818555	0.0230774						'P3'	0.0796421	0.0220546	0.0852806	0.0237752	0.0884047	0.0243347	0.0729907	0.0207748						'P3'	0.0752935	0.0215833	0.0894466	0.0247112	0.092935	0.02523	0.0771193	0.022607						'P3'	0.0769406	0.0221917	0.0905679	0.0249236	0.0927594	0.0256578	0.0751711
'P7'	0.0783267	0.0219554	0.087679	0.0243263	0.0831728	0.0239855	0.0761393	0.0225135						'P7'	0.0801042	0.022956	0.0882894	0.0243392	0.0927027	0.0255426	0.081632	0.0234326						'P7'	0.0790238	0.0214598	0.0881747	0.0244505	0.0893498	0.0246255	0.0804961	0.0222414						'P7'	0.0806764	0.0225345	0.0880898	0.0242697	0.0885039	0.0247367	0.0775072
'O1'	0.0797821	0.0246839	0.0880506	0.0244485	0.0774807	0.0229902	0.0753002	0.0225249						'O1'	0.0910131	0.0251101	0.0810377	0.0225276	0.0824969	0.0223987	0.0751669	0.0214566						'O1'	0.0871151	0.0243273	0.0809124	0.0225559	0.0794294	0.0217002	0.0733796	0.0209925						'O1'	0.0891045	0.0256913	0.0848854	0.0235186	0.0819081	0.0228438	0.0729452
'Oz'	0.0836324	0.0244107	0.0865542	0.0239493	0.0783449	0.0222347	0.0767192	0.0222672						'Oz'	0.0919741	0.0253575	0.0800161	0.0223986	0.0801702	0.0218725	0.0746509	0.0218936						'Oz'	0.0907247	0.0255814	0.0787681	0.0222687	0.0761338	0.0211028	0.0719601	0.0213786						'Oz'	0.0903821	0.0259891	0.0819389	0.0229087	0.0805718	0.0228984	0.07302
'O2'	0.0788278	0.0241811	0.0889419	0.024613	0.0787022	0.0239064	0.0746154	0.0226559						'O2'	0.0911123	0.0249629	0.0804719	0.0226638	0.0816235	0.0224836	0.0775881	0.0228756						'O2'	0.0870329	0.0245728	0.081064	0.0228539	0.0804523	0.0224702	0.0752664	0.0229025						'O2'	0.0875352	0.0250844	0.0830714	0.0231518	0.0815866	0.0231718	0.0744861
'P4'	0.0741624	0.0206629	0.0890834	0.0242884	0.0878252	0.0263995	0.07838	0.0229169						'P4'	0.0804941	0.0222992	0.0847763	0.024051	0.0913327	0.0250963	0.0755969	0.0211917						'P4'	0.0760222	0.0219847	0.0899648	0.0252	0.0920973	0.0252743	0.0758959	0.0216318						'P4'	0.0771225	0.0217113	0.0885383	0.0243025	0.0915202	0.0249036	0.0749194
'P8'	0.0774349	0.0219195	0.0897158	0.0254369	0.0832744	0.0243066	0.075793	0.0241684						'P8'	0.0778367	0.0223876	0.0839483	0.0233077	0.092103	0.0254053	0.0879887	0.0270102						'P8'	0.0773825	0.0213481	0.0877109	0.0242652	0.0927158	0.0256235	0.0796952	0.0235722						'P8'	0.0800677	0.0224253	0.0881586	0.0245913	0.0871316	0.0249259	0.0781129
'TP10'	0.0828244	0.0231969	0.0820069	0.0233351	0.0818217	0.0225136	0.0792375	0.0254402						'TP10'	0.0782204	0.0216658	0.0831469	0.022965	0.0858586	0.0232381	0.0841894	0.024212						'TP10'	0.0856845	0.0235409	0.0821922	0.0225608	0.0812147	0.0221507	0.0781664	0.0218111						'TP10'	0.0795076	0.0226441	0.0797802	0.022178	0.07988	0.0226438	0.08044
'CP6'	0.078049	0.0212231	0.0873262	0.0239651	0.0926926	0.0258076	0.0867195	0.0252659						'CP6'	0.0740477	0.0217527	0.0842279	0.0242904	0.0918858	0.0251047	0.0876804	0.0261998						'CP6'	0.0744477	0.020513	0.0901248	0.0243962	0.0950907	0.0257089	0.0866261	0.024215						'CP6'	0.0781083	0.0212018	0.0874929	0.0241793	0.0922329	0.0250841	0.0845472
'CP2'	0.0763479	0.0214288	0.0805992	0.0221886	0.0859816	0.0251594	0.084315	0.0247483						'CP2'	0.0810018	0.0224712	0.0838753	0.0233275	0.084553	0.0235561	0.074193	0.0217722						'CP2'	0.0791994	0.0226875	0.0871748	0.0240026	0.0867575	0.0241579	0.0759483	0.0211673						'CP2'	0.0801056	0.0224495	0.0834456	0.0229206	0.0862583	0.024486	0.0745986
'Cz'	0.0833225	0.0229665	0.0783425	0.0218428	0.0803461	0.0234535	0.0871157	0.0270887						'Cz'	0.0883843	0.0245787	0.0820278	0.0227789	0.0762078	0.0211948	0.0716306	0.0212366						'Cz'	0.0905159	0.0252861	0.0795257	0.0219383	0.0790315	0.0222786	0.0747281	0.0216489						'Cz'	0.0868304	0.024017	0.0806784	0.022244	0.0784867	0.0221801	0.0785104
'C4'	0.0786294	0.0218609	0.0807554	0.0222743	0.0935757	0.0265418	0.0938823	0.0260941						'C4'	0.0781103	0.021579	0.0828947	0.0226983	0.0899138	0.0251865	0.0867072	0.02379						'C4'	0.0775808	0.0223338	0.0859377	0.0236532	0.0920437	0.0252643	0.085425	0.0234978						'C4'	0.0804214	0.0218699	0.0821682	0.0226325	0.0891622	0.0248332	0.0851521
'T8'	0.0822471	0.0224683	0.0834729	0.023038	0.0851345	0.0234649	0.0813033	0.0262123						'T8'	0.0746009	0.0217191	0.0859545	0.0244364	0.0835992	0.0231579	0.0815713	0.0250886						'T8'	0.0818808	0.0230558	0.0824742	0.0233064	0.0810128	0.0224264	0.0892167	0.0257806						'T8'	0.0800438	0.0220059	0.0845281	0.0233023	0.0827623	0.0229435	0.0844483
'FT10'	0.0848866	0.0233859	0.0802806	0.0219818	0.0771802	0.0222488	0.072308	0.0216794						'FT10'	0.0800696	0.0218773	0.0877105	0.0244443	0.0739718	0.0202504	0.069082	0.0193726						'FT10'	0.0858525	0.0239814	0.0820564	0.0232278	0.0730601	0.0200802	0.073562	0.0200564						'FT10'	0.0827266	0.0227214	0.0824683	0.0230374	0.0753913	0.0207448	0.0747889
'FC6'	0.082874	0.0230153	0.0785595	0.0213915	0.0836953	0.0228244	0.0875253	0.0283376						'FC6'	0.0766916	0.0216597	0.0810553	0.0224176	0.0796949	0.0220166	0.0883459	0.025						'FC6'	0.0767632	0.0212067	0.0789326	0.0222901	0.0815202	0.0228781	0.0906728	0.0254399						'FC6'	0.0782965	0.021479	0.0811682	0.0219349	0.0805395	0.0219455	0.0898036
'FC2'	0.0890188	0.0243031	0.0786381	0.0217567	0.0785437	0.0225594	0.0863788	0.0248523						'FC2'	0.0921151	0.025244	0.0811136	0.0222624	0.0781112	0.0214817	0.0799204	0.0224035						'FC2'	0.0915345	0.0252433	0.0794372	0.021631	0.0783253	0.0214359	0.0798693	0.022516						'FC2'	0.0905826	0.0251899	0.081204	0.0222585	0.0762685	0.0213385	0.0788482
'F4'	0.0883385	0.0240432	0.0782329	0.0211667	0.0795695	0.0220026	0.0868921	0.0238158						'F4'	0.0824987	0.023229	0.0761021	0.0207277	0.079899	0.0232513	0.0956901	0.0269705						'F4'	0.0807802	0.0224073	0.075478	0.0208925	0.0780924	0.0214525	0.0930368	0.0272526						'F4'	0.084156	0.0231659	0.0789308	0.0216401	0.0782476	0.0211846	0.0902392
'F8'	0.0843307	0.0233337	0.0764538	0.0210095	0.0752691	0.0215529	0.0779468	0.0248639						'F8'	0.0775805	0.0224127	0.0823858	0.0242724	0.0727796	0.0201263	0.0817707	0.0240153						'F8'	0.0794	0.0220051	0.0802465	0.0235491	0.0752284	0.0211641	0.0826564	0.0233696						'F8'	0.0809543	0.0222912	0.0798722	0.022295	0.0756581	0.0211643	0.0842112
'Fp2'	0.0844984	0.0238533	0.0748382	0.0212896	0.0754442	0.0207153	0.0863227	0.0252567						'Fp2'	0.0765602	0.0217864	0.0743318	0.0210578	0.0753963	0.0208077	0.0925049	0.0283793						'Fp2'	0.0774957	0.0216437	0.0754182	0.0212266	0.0753022	0.0208946	0.0891562	0.0267045						'Fp2'	0.0792916	0.0224772	0.0726353	0.0211036	0.0749358	0.0207395	0.0884355
'AF7'	0.0855906	0.0246926	0.073004	0.0208611	0.0708273	0.0202241	0.0799858	0.0232481						'AF7'	0.078063	0.022709	0.0772867	0.0230869	0.0739271	0.0202098	0.0878415	0.0274211						'AF7'	0.0778087	0.0216766	0.0765475	0.0221824	0.0719751	0.0198498	0.0902355	0.0268619						'AF7'	0.0789521	0.0233791	0.0734851	0.0210954	0.0746419	0.02096	0.0911795
'AF3'	0.0865994	0.0243387	0.0773008	0.021166	0.0760806	0.0212728	0.0883479	0.0274582						'AF3'	0.0834518	0.0235343	0.0756183	0.0214461	0.0788567	0.0214077	0.0902113	0.0269286						'AF3'	0.0807492	0.0230714	0.0756867	0.020915	0.0769248	0.0214409	0.0902704	0.0272592						'AF3'	0.0815855	0.0246772	0.0753079	0.0215061	0.0762155	0.0204937	0.0890278
'AFz'	0.0887166	0.0247112	0.0788511	0.0214828	0.0754027	0.020537	0.0828062	0.0227589						'AFz'	0.090426	0.0254625	0.0777193	0.0211687	0.0764354	0.0208013	0.0802731	0.022759						'AFz'	0.0886739	0.0243033	0.0789782	0.0214535	0.075266	0.0206297	0.078697	0.0218935						'AFz'	0.0889885	0.0242351	0.0787363	0.0216427	0.0747305	0.0201179	0.0785878
'F1'	0.0902414	0.0251656	0.0791532	0.021599	0.0753203	0.021095	0.0843804	0.0229961						'F1'	0.0925093	0.0256892	0.0769019	0.0211518	0.0766819	0.0209258	0.0837682	0.0241472						'F1'	0.0924078	0.0262686	0.0767689	0.0208798	0.0744852	0.0203009	0.0810249	0.0225555						'F1'	0.091135	0.0252138	0.0791015	0.0213706	0.0747885	0.0204972	0.0836053
'F5'	0.0869181	0.0239257	0.0782464	0.0213499	0.0764292	0.0214421	0.0867916	0.0243346						'F5'	0.0818898	0.0227294	0.0784295	0.0217683	0.0785817	0.0216571	0.0890913	0.0252829						'F5'	0.0754087	0.0211605	0.0766643	0.0219439	0.076199	0.0215458	0.0954471	0.0267453						'F5'	0.0798191	0.0224508	0.0766286	0.021468	0.0764353	0.0211167	0.0925946
'FT7'	0.0876437	0.0247542	0.0829779	0.0241841	0.0756853	0.0211541	0.072451	0.0203538						'FT7'	0.0787145	0.0230203	0.0882761	0.0260235	0.0740434	0.0209669	0.0766318	0.0234756						'FT7'	0.0791781	0.0230827	0.0869369	0.0259449	0.0751065	0.0215362	0.0844374	0.0258249						'FT7'	0.0777803	0.024372	0.0813224	0.0236329	0.0747314	0.0209238	0.0878696
'FC3'	0.0873391	0.0236656	0.0796674	0.0217139	0.0812897	0.0226876	0.0882089	0.0245275						'FC3'	0.0827527	0.0231981	0.0764043	0.0210183	0.080342	0.0219035	0.0915859	0.0262919						'FC3'	0.0848905	0.0235068	0.075547	0.0204022	0.077915	0.0211505	0.0870988	0.0246716						'FC3'	0.0831966	0.0241267	0.0760096	0.0211756	0.0804178	0.0220654	0.0949134
'C1'	0.082939	0.0228078	0.078482	0.021722	0.0844885	0.0242	0.0890651	0.0264052						'C1'	0.0875296	0.0245409	0.0810961	0.022424	0.0784929	0.0220827	0.0752499	0.0211185						'C1'	0.0887183	0.0246738	0.0786927	0.0218023	0.0824029	0.0235058	0.077859	0.0223486						'C1'	0.0850078	0.0233216	0.0810186	0.0223639	0.0830537	0.0237199	0.0828222
'C5'	0.0809628	0.0224345	0.0848186	0.0243175	0.0929458	0.0258563	0.0879238	0.0243814						'C5'	0.0752683	0.0212104	0.0878675	0.0252243	0.0842505	0.0236028	0.0872841	0.0254884						'C5'	0.0774433	0.0212443	0.0843893	0.0234167	0.0880435	0.0243292	0.0893311	0.0250126						'C5'	0.0759287	0.020925	0.0831099	0.0230274	0.0880391	0.0243431	0.0911093
'TP7'	0.081943	0.0227619	0.0858121	0.0235297	0.0880287	0.0242455	0.0800246	0.0225084						'TP7'	0.0750371	0.0214748	0.0902495	0.0248917	0.0892573	0.0250701	0.0832893	0.0249479						'TP7'	0.0787062	0.0219419	0.0861082	0.0242337	0.0882249	0.0245195	0.0900532	0.0259908						'TP7'	0.0775603	0.0224843	0.084356	0.0234121	0.08793	0.0247028	0.0880793
'CP3'	0.0738208	0.0206957	0.0810377	0.0228438	0.0955964	0.0266265	0.0912627	0.0254671						'CP3'	0.0795829	0.0219119	0.0848498	0.0233458	0.0887418	0.0242844	0.0791101	0.0218913						'CP3'	0.075694	0.0214646	0.0856373	0.023826	0.0932003	0.0259589	0.0822729	0.024114						'CP3'	0.0755191	0.0213109	0.0860675	0.0238714	0.0933355	0.0263523	0.0830922
'P1'	0.0746128	0.020852	0.0830474	0.0230806	0.0858185	0.0236515	0.0790844	0.0223779						'P1'	0.0808061	0.0220984	0.0827985	0.0229476	0.0825848	0.0231543	0.0692444	0.0206251						'P1'	0.0784411	0.0226308	0.0871536	0.024068	0.0878815	0.0240871	0.074118	0.0219291						'P1'	0.0779951	0.0226507	0.0878675	0.0241085	0.0888466	0.0249844	0.0711996
'P5'	0.0754051	0.0210937	0.0896429	0.0241837	0.0876135	0.0248162	0.0797553	0.0229362						'P5'	0.0791467	0.0227016	0.0881953	0.0245729	0.091511	0.0247772	0.0782724	0.0218327						'P5'	0.076168	0.021206	0.0905052	0.0249315	0.0942764	0.0256287	0.0783068	0.0220555						'P5'	0.0782051	0.0224543	0.0919735	0.0250151	0.0918536	0.025754	0.0763534
'PO7'	0.0765069	0.0224397	0.0894435	0.0244019	0.0792423	0.0237844	0.0742589	0.0226368						'PO7'	0.0853004	0.0250457	0.0833287	0.0235255	0.0874789	0.023749	0.0816957	0.0241979						'PO7'	0.0814554	0.0220545	0.0851864	0.0238091	0.0863488	0.0234729	0.0764904	0.0211284						'PO7'	0.0825437	0.0235178	0.0875264	0.0238302	0.0860608	0.0242774	0.0757273
'PO3'	0.0750521	0.0219829	0.0899313	0.0247607	0.0812202	0.0235945	0.0748481	0.021507						'PO3'	0.0863384	0.0238446	0.0835057	0.0231406	0.0841926	0.0230155	0.0695837	0.0201373						'PO3'	0.0817546	0.0233793	0.0857677	0.0237499	0.0848271	0.0235245	0.0710629	0.0204894						'PO3'	0.0826836	0.0241829	0.0895587	0.0245314	0.0859908	0.0239219	0.0685584
'POz'	0.0792427	0.0229146	0.0880586	0.0242921	0.0806964	0.0228626	0.0734823	0.0209955						'POz'	0.0887186	0.0244482	0.0835425	0.0233915	0.0826121	0.0226856	0.0677971	0.0196763						'POz'	0.0868491	0.024816	0.0853505	0.0241556	0.0810727	0.0222706	0.0688416	0.0194353						'POz'	0.0863028	0.0248401	0.0866267	0.0238167	0.0829544	0.0229387	0.0664375
'PO4'	0.0756206	0.0223701	0.0906902	0.0247767	0.0822633	0.0252582	0.0731729	0.0212858						'PO4'	0.0890666	0.0247431	0.0839553	0.0237413	0.0862606	0.0237108	0.0711784	0.0204634						'PO4'	0.0829218	0.0240975	0.0865863	0.0246119	0.086053	0.0236885	0.0717287	0.0203339						'PO4'	0.0829567	0.0243617	0.0872755	0.0240927	0.0851821	0.0239954	0.0698848
'PO8'	0.0753193	0.0227484	0.0903635	0.0254761	0.0806499	0.0248905	0.0732293	0.0231479						'PO8'	0.0862833	0.0243201	0.0827282	0.0229242	0.0872003	0.0238613	0.0826707	0.024747						'PO8'	0.0814199	0.0226424	0.0838284	0.0233928	0.0860735	0.0238892	0.0765388	0.0231238						'PO8'	0.0839038	0.0241213	0.0858355	0.0243326	0.0833675	0.0238731	0.0757307
'P6'	0.0749513	0.0208672	0.0908444	0.0248968	0.0861317	0.0263291	0.0763075	0.0231962						'P6'	0.0796145	0.021772	0.0844593	0.0237143	0.0917184	0.0250385	0.0821576	0.0238304						'P6'	0.0758033	0.0212059	0.0895269	0.0246611	0.0932846	0.0254382	0.0782049	0.021928						'P6'	0.077367	0.0216406	0.0893471	0.0243913	0.0888003	0.0242603	0.0766681
'P2'	0.0756918	0.021535	0.0856422	0.0233321	0.0845489	0.0250059	0.0769687	0.0222224						'P2'	0.0808461	0.022211	0.0842793	0.023716	0.0847307	0.0234662	0.0699769	0.0207609						'P2'	0.0777254	0.0225131	0.0883581	0.0249486	0.0864342	0.023576	0.0719883	0.0204804						'P2'	0.0793225	0.022747	0.0868187	0.0239497	0.0874855	0.0242792	0.0709106
'CPz'	0.0783342	0.0217846	0.0791131	0.0221961	0.0837043	0.0241999	0.0810667	0.0241116						'CPz'	0.0825619	0.0229431	0.0825026	0.0228076	0.07854	0.0220367	0.0690203	0.0211732						'CPz'	0.0828302	0.0232492	0.0828527	0.0228447	0.0829571	0.0237577	0.0718557	0.020473						'CPz'	0.0809594	0.0226895	0.0834697	0.0227221	0.0833372	0.0240744	0.0726336
'CP4'	0.0755766	0.0209053	0.0837949	0.0231374	0.0929665	0.0255387	0.0891341	0.0245323						'CP4'	0.076986	0.0216259	0.0846308	0.0236717	0.0936204	0.0254995	0.0818327	0.0228147						'CP4'	0.0735081	0.0211587	0.0897441	0.0247096	0.0938554	0.0257116	0.0825602	0.0235093						'CP4'	0.0769653	0.0214074	0.0846966	0.0233397	0.0935927	0.02606	0.0816281
'TP8'	0.0812175	0.0221679	0.0869084	0.0242622	0.0863313	0.0238071	0.0768484	0.0221715						'TP8'	0.0704877	0.0219202	0.0838744	0.0254378	0.0900764	0.0255476	0.0902049	0.0286727						'TP8'	0.0777221	0.021598	0.0866048	0.0237491	0.0898536	0.0248985	0.0877483	0.02529						'TP8'	0.0771209	0.0221153	0.0864931	0.0240431	0.0877747	0.0256582	0.0852974
'C6'	0.0808717	0.0220035	0.0826484	0.0229072	0.0923657	0.025756	0.0911588	0.0269331						'C6'	0.0750684	0.021384	0.0840657	0.0232105	0.0865469	0.0234162	0.0872649	0.0255814						'C6'	0.0779598	0.0215892	0.0843996	0.0230766	0.0887288	0.0241836	0.0905037	0.0251211						'C6'	0.0786733	0.0217601	0.0831679	0.0227257	0.0867507	0.0233638	0.0894972
'C2'	0.0817335	0.0226708	0.0789366	0.0217492	0.0839589	0.0241944	0.0879339	0.025795						'C2'	0.0856023	0.0234958	0.083937	0.0227133	0.0819492	0.0227611	0.0761338	0.0218893						'C2'	0.0859845	0.0239327	0.0829747	0.0226179	0.0840904	0.0232866	0.0783097	0.0214983						'C2'	0.0854722	0.0234977	0.0824588	0.0223171	0.0825635	0.0230165	0.0781378
'FC4'	0.0873054	0.0237788	0.0787232	0.0213859	0.0845068	0.0239141	0.0898509	0.025406						'FC4'	0.0827207	0.0233203	0.0783235	0.0214182	0.0822196	0.0224395	0.0917758	0.02563						'FC4'	0.081833	0.0227978	0.0775012	0.0211938	0.0824067	0.022369	0.0905833	0.0262559						'FC4'	0.0852955	0.0231163	0.0810763	0.0217857	0.0808962	0.0218878	0.0874244
'FT8'	0.0836282	0.0229015	0.0809675	0.0223099	0.0805415	0.0233859	0.0783628	0.0253454						'FT8'	0.0766594	0.0218875	0.0872352	0.0254209	0.0766382	0.0213325	0.077958	0.0244635						'FT8'	0.0792494	0.022657	0.0827144	0.0243626	0.0780097	0.0219569	0.0852107	0.0251018						'FT8'	0.079004	0.0222814	0.0833619	0.0235368	0.0770579	0.0214585	0.0853768
'F6'	0.0847481	0.0230829	0.077137	0.0208677	0.0787934	0.0216449	0.0853428	0.0244382						'F6'	0.0771324	0.0234768	0.0753364	0.0223708	0.0782758	0.0221894	0.094751	0.0267819						'F6'	0.0738325	0.0227938	0.0734853	0.0216187	0.0766794	0.0213186	0.0991685	0.030141						'F6'	0.0804383	0.0221258	0.0774434	0.021417	0.0785441	0.0214542	0.0926972
'AF8'	0.0833455	0.0229589	0.0727259	0.0205492	0.0739121	0.0212151	0.0827932	0.0260707						'AF8'	0.0757812	0.022124	0.074014	0.0213119	0.0767471	0.0218752	0.0938345	0.028239						'AF8'	0.0744273	0.0223088	0.0730824	0.0222599	0.0744437	0.0213016	0.0958342	0.0291974						'AF8'	0.0794181	0.0238385	0.0736245	0.0219203	0.0752254	0.0209372	0.0880244
'AF4'	0.0869162	0.0237675	0.0770562	0.0210058	0.0763303	0.020815	0.0849792	0.0233046						'AF4'	0.0826234	0.0239142	0.076035	0.021394	0.0783895	0.0215322	0.0897875	0.0259607						'AF4'	0.0821784	0.0226761	0.0783801	0.0216461	0.0773168	0.0210782	0.0863413	0.0244795						'AF4'	0.0832055	0.0232742	0.0765682	0.0215367	0.0765987	0.020652	0.0870405
'F2'	0.0906129	0.0252294	0.0778328	0.0216424	0.0753155	0.0212094	0.0836021	0.023257						'F2'	0.0912634	0.0267882	0.0773707	0.0213888	0.0765937	0.0209519	0.0851062	0.0255399						'F2'	0.0908499	0.0249045	0.0776907	0.0210079	0.0756075	0.020469	0.0820448	0.0226391						'F2'	0.0914009	0.0250906	0.0802515	0.021733	0.0751966	0.0204818	0.0807406
'Iz'	0.0831836	0.0235842	0.0813014	0.0226793	0.0792542	0.0237556	0.0807503	0.0244489						'Iz'	0.0858351	0.0238147	0.0785483	0.0217472	0.0827834	0.0226286	0.0855926	0.0245041						'Iz'	0.0889315	0.024386	0.0754274	0.0211603	0.0756862	0.0206577	0.078601	0.0239128						'Iz'	0.0867236	0.0237058	0.0781049	0.0215975	0.0798433	0.0224559	0.0821717
'F9'	0.0885453	0.025478	0.0764499	0.0226427	0.0693824	0.0196359	0.0685277	0.0194564						'F9'	0.0814648	0.0229295	0.0845094	0.0249356	0.0679542	0.0185466	0.0695839	0.0208725						'F9'	0.0834128	0.0232911	0.0873592	0.0258684	0.0711098	0.020024	0.0747262	0.0210064						'F9'	0.0827258	0.0246214	0.079568	0.0224513	0.071148	0.0193338	0.0763778
'AFF1h'	0.0883899	0.0252188	0.0787433	0.0217245	0.0745423	0.0208232	0.0829356	0.0227206						'AFF1h'	0.0910989	0.0258907	0.0769202	0.0210537	0.0771147	0.0209542	0.0828765	0.0234187						'AFF1h'	0.0902733	0.0256815	0.0774176	0.0211112	0.0751306	0.0205023	0.0816828	0.0229665						'AFF1h'	0.0899946	0.0248809	0.0787447	0.0213801	0.0749174	0.0203453	0.0806629
'FFC1h'	0.0903672	0.0251338	0.0786908	0.0216967	0.0747633	0.0210002	0.0835315	0.0232501						'FFC1h'	0.0959764	0.0263728	0.0789426	0.0215766	0.0752696	0.020493	0.0767042	0.0218085						'FFC1h'	0.0948894	0.0268212	0.0769717	0.0208807	0.0740119	0.0201344	0.0762628	0.0212878						'FFC1h'	0.0928254	0.0254114	0.0800734	0.0217078	0.0734894	0.0204619	0.0782155
'FFC5h'	0.0877399	0.0238791	0.0791171	0.0214842	0.0785682	0.0219866	0.0885386	0.0246142						'FFC5h'	0.0805911	0.022936	0.0767319	0.0213737	0.0788797	0.021454	0.0944204	0.0262941						'FFC5h'	0.0791459	0.0220989	0.0758514	0.0211773	0.0774821	0.0216429	0.0954778	0.0268014						'FFC5h'	0.0792279	0.0230746	0.0755564	0.0208019	0.0779774	0.0212584	0.0979529
'FTT7h'	0.0848542	0.0237604	0.0852354	0.0248601	0.083103	0.0230856	0.0793428	0.0222973						'FTT7h'	0.0748771	0.0219661	0.0874659	0.0260616	0.0795994	0.0227901	0.0852291	0.0257945						'FTT7h'	0.0782542	0.0217443	0.0854249	0.0247344	0.0803948	0.022159	0.090671	0.025671						'FTT7h'	0.0770381	0.0230444	0.0824047	0.0236642	0.0798614	0.0224501	0.0902056
'FCC3h'	0.0845806	0.0230365	0.0796322	0.0217075	0.0847898	0.0236377	0.0905297	0.0255184						'FCC3h'	0.0863225	0.023576	0.0787169	0.0213913	0.080434	0.0218731	0.0836994	0.0234631						'FCC3h'	0.0877272	0.0244598	0.0770104	0.0212297	0.0811081	0.0227627	0.0828285	0.0236659						'FCC3h'	0.0844017	0.0233743	0.0777081	0.0217365	0.0825041	0.0230304	0.0890126
'CCP1h'	0.0807963	0.022131	0.078197	0.0218726	0.0841716	0.0241151	0.0866095	0.0259319						'CCP1h'	0.0853497	0.023826	0.0815434	0.0226	0.0775193	0.0218018	0.0711804	0.0210262						'CCP1h'	0.085794	0.0238353	0.0793701	0.0219249	0.081702	0.0235047	0.0737656	0.0214299						'CCP1h'	0.0831812	0.0227058	0.0813913	0.0222563	0.0812455	0.0238424	0.0775114
'CCP5h'	0.0761165	0.0214105	0.0827855	0.023291	0.0981471	0.0276199	0.093456	0.0258109						'CCP5h'	0.0783322	0.0218444	0.0867569	0.0236579	0.0889904	0.0239432	0.0855088	0.0236484						'CCP5h'	0.0758732	0.0210771	0.084483	0.0234327	0.0924822	0.0253404	0.0872374	0.024589						'CCP5h'	0.0758992	0.0208614	0.0838785	0.0231462	0.0920846	0.0252919	0.0890539
'TPP7h'	0.0778634	0.0214985	0.0872679	0.0239311	0.0877372	0.0248737	0.0795741	0.0229334						'TPP7h'	0.0760425	0.0215926	0.0902349	0.0247563	0.0922234	0.0256628	0.0835925	0.0242438						'TPP7h'	0.077073	0.0210479	0.0897466	0.0244204	0.0928248	0.0254331	0.0828229	0.0226408						'TPP7h'	0.078346	0.0216679	0.0882477	0.0241647	0.0898748	0.0254098	0.0812225
'P9'	0.0820103	0.0231853	0.08175	0.0227822	0.0822383	0.0239906	0.0807589	0.0253839						'P9'	0.080162	0.0222106	0.0833209	0.0228425	0.0866412	0.023693	0.0848785	0.0233517						'P9'	0.0845574	0.0234739	0.0815735	0.0223505	0.0817846	0.0222192	0.0828937	0.0244323						'P9'	0.0831158	0.0228807	0.0812592	0.0220124	0.0824447	0.0224541	0.0829063
'PPO9h'	0.0795641	0.0228024	0.0863914	0.0239998	0.0804433	0.0238951	0.075119	0.0230079						'PPO9h'	0.0797684	0.0230664	0.0829919	0.0230816	0.0890821	0.0247948	0.0878355	0.0265922						'PPO9h'	0.082803	0.0224278	0.0837014	0.023202	0.0860204	0.0234172	0.0799497	0.0217734						'PPO9h'	0.0835895	0.022941	0.0849142	0.0234093	0.0856934	0.0236349	0.0791622
'PO9'	0.0822452	0.023902	0.0826516	0.0227884	0.0788229	0.0227477	0.0783355	0.0244125						'PO9'	0.0845276	0.0236549	0.080486	0.0220993	0.0840342	0.0229405	0.0843849	0.0231828						'PO9'	0.0865181	0.023818	0.078379	0.0217788	0.0798374	0.0217457	0.0794518	0.0215809						'PO9'	0.0853178	0.023142	0.0797663	0.0217375	0.0804201	0.0222702	0.0792
'O9'	0.0812263	0.0246258	0.0814641	0.0223604	0.0779465	0.0230765	0.0809921	0.0257762						'O9'	0.0853901	0.0238179	0.0794242	0.0218753	0.0833363	0.0227611	0.0863284	0.0248412						'O9'	0.0883252	0.0242823	0.0762349	0.0214068	0.0766553	0.0208902	0.0803913	0.0238575						'O9'	0.0864032	0.0238027	0.0791097	0.0218444	0.0797926	0.0222104	0.0815273
'OI1h'	0.083146	0.0239325	0.083524	0.0230139	0.0766443	0.0221992	0.0775395	0.0228436						'OI1h'	0.089869	0.0251929	0.0792155	0.0221664	0.0809691	0.0221377	0.0810896	0.0243865						'OI1h'	0.0896423	0.0251367	0.0767595	0.0215395	0.075223	0.0204399	0.0768169	0.0241354						'OI1h'	0.0889303	0.024854	0.0806042	0.0222971	0.0795435	0.0224527	0.0785285
'PPO1h'	0.0754811	0.0213347	0.0874079	0.0239909	0.0823011	0.0229546	0.0743952	0.021051						'PPO1h'	0.0840329	0.0229342	0.083798	0.0231197	0.0829024	0.0230171	0.0680121	0.0202408						'PPO1h'	0.0822856	0.0239013	0.087916	0.0244909	0.0851104	0.023196	0.070763	0.0200932						'PPO1h'	0.0830072	0.0242723	0.0894447	0.024601	0.086572	0.0239771	0.0675809
'CPP3h'	0.073631	0.0205724	0.0811401	0.0228756	0.0898455	0.0249405	0.085264	0.0241757						'CPP3h'	0.0805198	0.0221565	0.0839107	0.0230434	0.086123	0.0242006	0.0739198	0.0214336						'CPP3h'	0.0762388	0.0219228	0.0863643	0.0238098	0.0910871	0.0252034	0.0781501	0.0234889						'CPP3h'	0.0768265	0.0220486	0.0872689	0.0241864	0.0920741	0.0263418	0.0774246
'CPP4h'	0.0746192	0.0212102	0.0845395	0.0230685	0.0885065	0.0256555	0.082179	0.0237853						'CPP4h'	0.0783433	0.0218082	0.0849877	0.0237111	0.0902393	0.0247997	0.0758798	0.0215784						'CPP4h'	0.0749449	0.0217536	0.0896054	0.0249578	0.0907939	0.0249347	0.0774364	0.0222508						'CPP4h'	0.0769106	0.0217111	0.0860054	0.0237289	0.0916563	0.0256464	0.0765256
'PPO2h'	0.0770453	0.0219059	0.0884329	0.024132	0.0827913	0.0242125	0.0732006	0.0209798						'PPO2h'	0.0847535	0.0233533	0.0844791	0.0238246	0.0843524	0.0233934	0.0681038	0.0202227						'PPO2h'	0.0831509	0.0243823	0.0878503	0.0249195	0.0841578	0.0230143	0.0696143	0.0194439						'PPO2h'	0.0824539	0.0240932	0.0868629	0.0239952	0.0850539	0.0234146	0.0675445
'OI2h'	0.0828498	0.0241054	0.0845237	0.0233627	0.077694	0.0225321	0.0788324	0.0240542						'OI2h'	0.0879968	0.0246458	0.078559	0.022177	0.0809115	0.0221261	0.0829152	0.0250993						'OI2h'	0.088464	0.0247632	0.0765132	0.0215116	0.0761769	0.0209231	0.0785045	0.0250486						'OI2h'	0.0883822	0.0245458	0.0798263	0.0220862	0.0794971	0.0226384	0.078317
'O10'	0.0826849	0.0237179	0.0822272	0.023013	0.0802447	0.0236904	0.0813766	0.024763						'O10'	0.0830181	0.0233448	0.0778264	0.0215683	0.0830635	0.0228303	0.0885765	0.0255475						'O10'	0.0857433	0.0235807	0.0760797	0.021283	0.0777782	0.0212612	0.0832955	0.0247636						'O10'	0.0840792	0.0229074	0.0780078	0.021286	0.0797847	0.0222937	0.0836739
'PO10'	0.0810427	0.0228913	0.083693	0.0238648	0.0810614	0.0231563	0.0791104	0.0236583						'PO10'	0.0808768	0.022856	0.0797114	0.0218008	0.0853693	0.0232249	0.0898817	0.0255608						'PO10'	0.0840255	0.0231119	0.0790177	0.0222261	0.0808133	0.0221501	0.083839	0.0252516						'PO10'	0.0820425	0.0226935	0.0799363	0.0222182	0.081675	0.0229512	0.0841679
'PPO10h'	0.0792449	0.0226621	0.0873246	0.0251883	0.0803265	0.0233483	0.0733103	0.0236845						'PPO10h'	0.0764063	0.022515	0.0795527	0.0218474	0.0884593	0.0242017	0.0957778	0.028536						'PPO10h'	0.0801916	0.0221011	0.0824221	0.0225614	0.0856772	0.0231796	0.083943	0.023903						'PPO10h'	0.0805381	0.022748	0.0837065	0.023495	0.0847116	0.0241824	0.0832715
'P10'	0.0833964	0.0230028	0.0838957	0.0241127	0.0814104	0.0228412	0.0758317	0.0223617						'P10'	0.0797963	0.0220294	0.082606	0.0227327	0.0867994	0.0238423	0.0871395	0.0247252						'P10'	0.0843894	0.0230584	0.0824355	0.0226814	0.0830623	0.0227601	0.0796344	0.0222015						'P10'	0.0830624	0.0228365	0.0831237	0.0228358	0.0831589	0.023313	0.0798246
'TPP8h'	0.0782301	0.0214224	0.0887227	0.0246238	0.0868365	0.0246899	0.0792657	0.0238106						'TPP8h'	0.0757797	0.0212169	0.0848727	0.0237559	0.0917059	0.0251932	0.0892417	0.0266865						'TPP8h'	0.0769192	0.0214085	0.0896597	0.0242872	0.0935445	0.0254701	0.0837044	0.0236925						'TPP8h'	0.0782528	0.0217713	0.0883656	0.0244106	0.088608	0.0249116	0.0820157
'CCP6h'	0.0779472	0.0213101	0.0837145	0.0231754	0.0955766	0.0264296	0.0939842	0.0256459						'CCP6h'	0.0746833	0.0208621	0.0831915	0.0229109	0.0932817	0.0254041	0.087522	0.0247216						'CCP6h'	0.0741264	0.0208881	0.0884326	0.0244247	0.0941218	0.0256102	0.0878936	0.0243862						'CCP6h'	0.0781146	0.0211487	0.0833039	0.0230292	0.0927136	0.0253346	0.0876214
'CCP2h'	0.0802227	0.0222299	0.0788981	0.0219058	0.0831924	0.0237845	0.0853275	0.0257377						'CCP2h'	0.084401	0.0234559	0.0825105	0.022567	0.079502	0.0220751	0.0713829	0.0212674						'CCP2h'	0.0852801	0.0235982	0.0829486	0.0226361	0.0835056	0.0233115	0.0741314	0.0203535						'CCP2h'	0.0844755	0.0233787	0.0828713	0.0224063	0.0825165	0.0232321	0.075807
'FCC4h'	0.0834084	0.0227363	0.0796359	0.0217952	0.0871404	0.0248694	0.0906158	0.02591						'FCC4h'	0.0850568	0.0231405	0.0834848	0.0226265	0.0844666	0.0232936	0.0837658	0.023014						'FCC4h'	0.0846359	0.0233992	0.082618	0.0225892	0.0867907	0.0237912	0.0834186	0.0228985						'FCC4h'	0.0855307	0.0232897	0.0822689	0.0223353	0.0845458	0.0235013	0.0819165
'FTT8h'	0.0829443	0.0226162	0.0825382	0.0228133	0.0875879	0.0244044	0.0854611	0.0261066						'FTT8h'	0.0755398	0.0213026	0.0849825	0.0238436	0.0813086	0.0223087	0.0845888	0.024917						'FTT8h'	0.0774847	0.0223222	0.0804874	0.0234345	0.0820243	0.0229815	0.0924339	0.0267625						'FTT8h'	0.0772354	0.0218258	0.0819026	0.0222818	0.0824259	0.0227409	0.0909925
'FFC6h'	0.0858278	0.0232591	0.078298	0.0210942	0.0823145	0.0228884	0.0890427	0.0248088						'FFC6h'	0.0777801	0.022569	0.0757103	0.0208603	0.0801223	0.0226318	0.0976642	0.027911						'FFC6h'	0.0771375	0.0213247	0.0749814	0.0206625	0.0794312	0.0218963	0.097081	0.0285743						'FFC6h'	0.0803246	0.0222912	0.0789019	0.0216	0.0795115	0.0213914	0.0937552
'FFC2h'	0.0908427	0.0250188	0.0788623	0.0216319	0.0750151	0.021103	0.0839486	0.0235424						'FFC2h'	0.0952065	0.0269759	0.0789228	0.0219613	0.0748242	0.0207574	0.0773954	0.0222296						'FFC2h'	0.0946725	0.0263264	0.0787432	0.0213174	0.0748742	0.0202597	0.0762964	0.0213142						'FFC2h'	0.0930196	0.0258038	0.0805493	0.021924	0.073712	0.0205056	0.0766657
'AFF2h'	0.0895144	0.0248564	0.0793614	0.0214939	0.0761172	0.0209598	0.0830145	0.0226834						'AFF2h'	0.0908395	0.0266971	0.0776582	0.0214269	0.0765258	0.0212718	0.0822352	0.0241277						'AFF2h'	0.0899256	0.0246784	0.0784165	0.0212186	0.0754403	0.0205858	0.0800819	0.0220124						'AFF2h'	0.0900754	0.0246727	0.0797743	0.0216804	0.0756414	0.0204043	0.0808093
'F10'	0.0839479	0.023834	0.0750638	0.0209779	0.0720075	0.021584	0.0703822	0.0219898						'F10'	0.0801509	0.02213	0.0841615	0.0236883	0.0713404	0.0196861	0.0703744	0.0198619						'F10'	0.0826758	0.0230893	0.0784524	0.0224913	0.0705569	0.0194708	0.0764973	0.0210988						'F10'	0.0818404	0.0228307	0.0787169	0.0224415	0.0728225	0.020222	0.0778321
'AFp1'	0.0858608	0.0240026	0.0778094	0.0213162	0.0749927	0.0203177	0.0848026	0.0237146						'AFp1'	0.0823474	0.0229305	0.0759308	0.0213778	0.0783837	0.0213738	0.0886118	0.0266526						'AFp1'	0.0821777	0.0233939	0.0765988	0.0213647	0.0754643	0.0206774	0.0867023	0.0245702						'AFp1'	0.0837119	0.0231052	0.0763603	0.0214681	0.0753078	0.0206376	0.084184
'AFF5h'	0.0869827	0.0242982	0.07666	0.0210404	0.0761564	0.0213626	0.0880727	0.025606						'AFF5h'	0.0815088	0.023503	0.0765135	0.021666	0.0787889	0.0217454	0.0897261	0.0265563						'AFF5h'	0.0779601	0.0217795	0.0771479	0.0218517	0.0768801	0.0211515	0.0923535	0.0259662						'AFF5h'	0.0796551	0.0227745	0.0751271	0.0213474	0.0765083	0.0207856	0.0929015
'FFT9h'	0.088499	0.0251273	0.0799139	0.0234858	0.0714899	0.0201071	0.0702303	0.0197848						'FFT9h'	0.0801486	0.0230224	0.0858242	0.0251425	0.0703549	0.019773	0.073736	0.023427						'FFT9h'	0.0802551	0.0230483	0.0864665	0.0258026	0.072458	0.0210736	0.0792678	0.0231947						'FFT9h'	0.0803053	0.025534	0.0804773	0.0234276	0.0736031	0.0203997	0.083245
'FFT7h'	0.0871266	0.0244008	0.0797342	0.0228532	0.0743129	0.0205499	0.078617	0.0222288						'FFT7h'	0.0782299	0.023503	0.0831638	0.0243029	0.0743816	0.0206415	0.0835536	0.0250434						'FFT7h'	0.0781875	0.0222951	0.0840615	0.0241272	0.0757107	0.0214611	0.0871521	0.0253403						'FFT7h'	0.0796905	0.0241589	0.0796546	0.0230255	0.0756163	0.0206327	0.0871518
'FFC3h'	0.0891385	0.0245479	0.0789304	0.0214622	0.0774961	0.02175	0.0880273	0.0243892						'FFC3h'	0.0872506	0.0242811	0.0765864	0.0211123	0.0797071	0.0217213	0.0898518	0.0258877						'FFC3h'	0.0883959	0.0246528	0.0753459	0.020291	0.0758221	0.0205883	0.0868153	0.0247287						'FFC3h'	0.0873582	0.0243633	0.0771441	0.0208828	0.077594	0.0212756	0.0911942
'FCC1h'	0.0871233	0.024002	0.0783546	0.0218227	0.0778847	0.022178	0.0868472	0.02589						'FCC1h'	0.0929034	0.0255196	0.0812109	0.0226084	0.0759035	0.020936	0.0733315	0.0210437						'FCC1h'	0.0931794	0.0262453	0.0777863	0.0215062	0.0767538	0.0214244	0.0756445	0.0221385						'FCC1h'	0.0899265	0.0245742	0.079844	0.0220375	0.0765233	0.0212388	0.0798331
'FCC5h'	0.0830026	0.0227194	0.0821275	0.0223559	0.0882779	0.0244238	0.0889609	0.0239453						'FCC5h'	0.0781567	0.0230777	0.0805015	0.023542	0.0823714	0.0223055	0.0912097	0.0266398						'FCC5h'	0.0807996	0.022101	0.0793982	0.0218166	0.0833494	0.0226833	0.0897203	0.0248438						'FCC5h'	0.0769929	0.0234709	0.07634	0.0224214	0.0839258	0.022917	0.0965071
'FTT9h'	0.0882349	0.0253077	0.0823366	0.0239732	0.0769396	0.0214294	0.0740603	0.0226277						'FTT9h'	0.0773233	0.0221102	0.0884612	0.0259193	0.0740768	0.0209358	0.0784358	0.0248022						'FTT9h'	0.0830353	0.0234159	0.0847538	0.0255622	0.0745971	0.0214618	0.08324	0.0255558						'FTT9h'	0.0799844	0.023409	0.0827099	0.0233723	0.0751394	0.021093	0.0818937
'TTP7h'	0.0825509	0.0229958	0.0866373	0.0246933	0.0910571	0.0251716	0.0829633	0.0232843						'TTP7h'	0.0736068	0.0208994	0.0926181	0.0259473	0.0856291	0.024556	0.0834269	0.0245505						'TTP7h'	0.0777357	0.0217764	0.0860808	0.0236835	0.088392	0.0247157	0.0910344	0.0253012						'TTP7h'	0.0766033	0.0218955	0.08478	0.0235263	0.0879088	0.0251448	0.0885567
'CCP3h'	0.0771811	0.0219587	0.0789903	0.0223822	0.0933432	0.0267379	0.0929716	0.0265226						'CCP3h'	0.082288	0.023182	0.0813274	0.0223464	0.0840452	0.0235684	0.0792364	0.0220291						'CCP3h'	0.0805835	0.0224853	0.0819414	0.022468	0.0895728	0.0253958	0.08185	0.0236572						'CCP3h'	0.0785745	0.0218833	0.0821942	0.0226265	0.0893408	0.0260705	0.0843288
'CPP1h'	0.0762941	0.0209859	0.0803863	0.0222942	0.0845665	0.0235615	0.0792608	0.0226072						'CPP1h'	0.0815014	0.022224	0.0822781	0.0230573	0.0792389	0.0222725	0.0686246	0.0208506						'CPP1h'	0.0805433	0.0230935	0.0846128	0.0235648	0.0847375	0.0235961	0.0723634	0.0211719						'CPP1h'	0.0796429	0.0228496	0.0853329	0.0236217	0.0864391	0.02495	0.0716309
'CPP5h'	0.0748741	0.0208316	0.0859954	0.0237515	0.0940146	0.0255638	0.0873794	0.024753						'CPP5h'	0.0781293	0.0220468	0.0884779	0.024735	0.0909286	0.0245769	0.0777104	0.0215383						'CPP5h'	0.07383	0.0209231	0.0896771	0.0247107	0.0951714	0.0258086	0.081143	0.0231683						'CPP5h'	0.0763845	0.0216429	0.0894464	0.0246496	0.0937629	0.0256734	0.0804772
'TPP9h'	0.0811574	0.0228536	0.0844755	0.023596	0.0846656	0.0234412	0.0792791	0.0225921						'TPP9h'	0.0783213	0.0223057	0.0877849	0.0242665	0.0902908	0.0248771	0.0838992	0.0244171						'TPP9h'	0.0821489	0.0224627	0.0846619	0.0233286	0.0850625	0.0234371	0.0834891	0.0230837						'TPP9h'	0.0808889	0.0226845	0.0840864	0.0231838	0.0863786	0.0237248	0.0832989
'POO9h'	0.077864	0.0234023	0.0867884	0.0237924	0.0774373	0.0232171	0.0759693	0.0240714						'POO9h'	0.0851047	0.0238453	0.0814274	0.02242	0.085968	0.0238226	0.084847	0.0240234						'POO9h'	0.0854312	0.0237044	0.08115	0.0227741	0.08133	0.022059	0.0783575	0.0219735						'POO9h'	0.0852589	0.0235536	0.0835027	0.022868	0.0829626	0.0231477	0.0781244
'PPO5h'	0.0747649	0.0216745	0.0902902	0.0245854	0.0831964	0.0241512	0.0757919	0.0219603						'PPO5h'	0.0835884	0.0238615	0.0862174	0.0241616	0.0882319	0.0238963	0.0728912	0.0207278						'PPO5h'	0.0782095	0.0220582	0.0886307	0.0244484	0.0899976	0.024332	0.0744577	0.0211304						'PPO5h'	0.080316	0.0237435	0.0914168	0.0247372	0.0894815	0.0251621	0.0721083
'POO1'	0.0791852	0.0237245	0.0891555	0.0247177	0.0800327	0.0230743	0.0749851	0.0214485						'POO1'	0.0902232	0.0248339	0.0819271	0.0227961	0.0818354	0.0224078	0.0700396	0.0201132						'POO1'	0.0871957	0.0249222	0.0831528	0.0232938	0.0797051	0.0219503	0.0697857	0.0198773						'POO1'	0.0875829	0.02564	0.0861765	0.0237398	0.0828797	0.0230048	0.0688904
'POO2'	0.0796699	0.023973	0.0893087	0.0246293	0.0801392	0.0234616	0.074391	0.0215114						'POO2'	0.0913619	0.0251042	0.0816617	0.0229795	0.0822769	0.022736	0.0705171	0.0204165						'POO2'	0.0881795	0.0253537	0.0829365	0.0234828	0.080022	0.0222499	0.0701918	0.0204697						'POO2'	0.0883339	0.0256967	0.0846827	0.0235895	0.0824261	0.0233874	0.0698654
'PPO6h'	0.0741344	0.02153	0.0911747	0.0249925	0.083655	0.0264402	0.0734442	0.0218945						'PPO6h'	0.0853632	0.0237749	0.0846925	0.0238664	0.090126	0.0246746	0.0757533	0.0211662						'PPO6h'	0.0790976	0.0226475	0.0879721	0.0247066	0.0902711	0.0247997	0.0744401	0.0210586						'PPO6h'	0.0794899	0.0229157	0.0887632	0.0244106	0.0875339	0.0243322	0.0724947
'POO10h'	0.0781785	0.0232665	0.0871011	0.0246726	0.0790183	0.0236836	0.075653	0.024852						'POO10h'	0.0825922	0.0237506	0.078733	0.0214634	0.0846482	0.0229983	0.0895924	0.0265437						'POO10h'	0.082673	0.0231531	0.0799017	0.022328	0.081474	0.0223834	0.0840722	0.0260004						'POO10h'	0.0833024	0.0231987	0.0820982	0.0229626	0.0823142	0.023588	0.0811263
'TPP10h'	0.0810491	0.0226078	0.0872405	0.0249142	0.0834931	0.0231977	0.0742287	0.0212246						'TPP10h'	0.078712	0.0218143	0.0854174	0.0236312	0.0895073	0.024566	0.0846631	0.0246968						'TPP10h'	0.0805007	0.0221449	0.0859407	0.023485	0.0878903	0.0242758	0.0813655	0.0238852						'TPP10h'	0.0810035	0.0223936	0.0854625	0.0235754	0.0854173	0.0238876	0.0819524
'CPP6h'	0.0752955	0.0204754	0.0885193	0.0241522	0.0917495	0.0261462	0.0840083	0.024401						'CPP6h'	0.076234	0.0208964	0.0846486	0.0239927	0.0937956	0.0255774	0.0819028	0.0231528						'CPP6h'	0.0733539	0.0205843	0.0910302	0.0249051	0.0950156	0.0256792	0.0814755	0.022954						'CPP6h'	0.0757034	0.020864	0.0879089	0.0241232	0.0936757	0.0252175	0.0801713
'CPP2h'	0.0768874	0.0214836	0.0820132	0.022409	0.0845413	0.024133	0.0785042	0.0226041						'CPP2h'	0.0813809	0.0223728	0.0835981	0.0232962	0.0812351	0.0227463	0.068879	0.0209733						'CPP2h'	0.0801252	0.0227709	0.0869187	0.0244447	0.0847964	0.0236552	0.071933	0.0204331						'CPP2h'	0.0801122	0.0226854	0.0849726	0.0232474	0.0851454	0.0239533	0.0707754
'CCP4h'	0.0765805	0.0214954	0.0812555	0.0225666	0.0909553	0.0257974	0.0904441	0.0256539						'CCP4h'	0.0801236	0.0223097	0.0847714	0.0233577	0.0894292	0.0252306	0.0825329	0.0243232						'CCP4h'	0.07808	0.0226734	0.0883684	0.0243	0.0901711	0.0253743	0.0821695	0.0233769						'CCP4h'	0.0805863	0.0224898	0.0822409	0.0228682	0.089213	0.0251706	0.0811862
'TTP8h'	0.0823376	0.0226515	0.0859336	0.023748	0.0890347	0.0245952	0.0823004	0.0238021						'TTP8h'	0.0722399	0.0233853	0.0846651	0.0260683	0.0867138	0.0241806	0.0867602	0.0275835						'TTP8h'	0.0799546	0.0217609	0.087353	0.0236557	0.0899299	0.0246955	0.0867871	0.024121						'TTP8h'	0.0779867	0.0220181	0.0863831	0.0238931	0.0878807	0.0245595	0.0863294
'FTT10h'	0.0839057	0.0231332	0.0809347	0.0221471	0.0802536	0.0225225	0.0757511	0.0228156						'FTT10h'	0.074827	0.0210328	0.0852523	0.024627	0.0775357	0.0214752	0.0801156	0.024571						'FTT10h'	0.08119	0.0228928	0.0801674	0.0235157	0.0756814	0.0213737	0.0822987	0.0249752						'FTT10h'	0.0790373	0.0222809	0.0813932	0.0229833	0.0768192	0.0210576	0.0821742
'FCC6h'	0.0817519	0.0222317	0.0801298	0.0218331	0.0913907	0.025767	0.0936036	0.0266057						'FCC6h'	0.0771108	0.0214152	0.0801732	0.0220713	0.0861984	0.0233287	0.0907967	0.0256642						'FCC6h'	0.0787359	0.0216453	0.0820149	0.0222155	0.0890321	0.0241684	0.0894902	0.0245211						'FCC6h'	0.0806768	0.0219524	0.0818728	0.0223143	0.0856674	0.0231422	0.0896065
'FCC2h'	0.0865237	0.0238926	0.0787774	0.0217854	0.0777585	0.0220993	0.0865076	0.0257397						'FCC2h'	0.0914356	0.0249767	0.0824105	0.0226985	0.0772906	0.0212605	0.0740912	0.0214663						'FCC2h'	0.092052	0.0254916	0.0797097	0.0220391	0.0779182	0.0215187	0.075934	0.0219822						'FCC2h'	0.0898914	0.0246906	0.0815741	0.0224431	0.0769176	0.0213917	0.0774698
'FFC4h'	0.0899108	0.024283	0.0781554	0.0214037	0.0793553	0.0225606	0.0874568	0.0245201						'FFC4h'	0.0869299	0.0256413	0.0772749	0.0215958	0.0794962	0.0223001	0.0900431	0.0265538						'FFC4h'	0.0873347	0.0237429	0.0775068	0.0210368	0.0782945	0.0210821	0.0856604	0.0249969						'FFC4h'	0.0888662	0.0240358	0.0806811	0.0217489	0.0773848	0.0211263	0.0843336
'FFT8h'	0.0841199	0.0230274	0.0786308	0.0214024	0.0794114	0.0220952	0.0829161	0.0254731						'FFT8h'	0.0791043	0.0221776	0.0822483	0.0238103	0.0755965	0.0209069	0.08362	0.0241092						'FFT8h'	0.0783734	0.0220758	0.0796485	0.0232946	0.077491	0.0217269	0.0862169	0.0243693						'FFT8h'	0.0800043	0.0217483	0.079674	0.0219045	0.0770166	0.0213603	0.0882329
'FFT10h'	0.0849452	0.0234683	0.0792155	0.0217921	0.0761522	0.0221665	0.073382	0.0221835						'FFT10h'	0.0788083	0.0223401	0.0861429	0.0245776	0.0751074	0.021298	0.0762988	0.0224751						'FFT10h'	0.0808191	0.0254617	0.0799567	0.024219	0.0740376	0.0206047	0.0818957	0.0254883						'FFT10h'	0.0801724	0.0223967	0.0821361	0.0230077	0.0762381	0.0214047	0.0824609
'AFF6h'	0.0845075	0.0230944	0.0755706	0.0206314	0.077484	0.0212858	0.0862681	0.0245491						'AFF6h'	0.0788968	0.022734	0.0761411	0.0213537	0.0812548	0.023261	0.0957396	0.0270887						'AFF6h'	0.0775191	0.0216342	0.0759319	0.0215843	0.0781545	0.0218587	0.0905827	0.0258735						'AFF6h'	0.081334	0.0227487	0.0765997	0.0215252	0.0780004	0.0212716	0.0896582
'AFp2'	0.0863192	0.0239017	0.0765071	0.0213213	0.0756105	0.0204452	0.0839461	0.0229854						'AFp2'	0.080341	0.0231799	0.0749301	0.0210225	0.0771372	0.0212322	0.0895607	0.0267895						'AFp2'	0.0818924	0.0230026	0.076806	0.0211897	0.0760281	0.0208103	0.0869642	0.0249469						'AFp2'	0.0831134	0.022983	0.0758077	0.0214577	0.0753112	0.0205812	0.0846056
'FCz'	0.0896172	0.0249474	0.0786303	0.0217959	0.0751511	0.0212764	0.0843186	0.0244817						'FCz'	0.0957745	0.0261219	0.0814599	0.0222711	0.0751399	0.0205767	0.0734708	0.0211739						'FCz'	0.0951999	0.0269202	0.0785747	0.0213745	0.0751252	0.0206729	0.0749165	0.0214223						'FCz'	0.0923296	0.0251821	0.0811041	0.0220018	0.0741616	0.0204915	0.0767435
[truncated: 1 more columns]

## Sheet: less_fit_task_comparisons
	motor vs rest													sensory vs rest															cognitive vs rest														sensory vs motor
	theta		alpha		low_beta		high_beta																						theta		alpha		low_beta		high_beta								theta		alpha		low_beta		high_beta
Channel	t-value	p-value	t-value	p-value	t-value	p-value	t-value	p-value							theta		alpha		low_beta		high_beta							Channel	t-value	p-value	t-value	p-value	t-value	p-value	t-value	p-value						Channel	t-value	p-value	t-value	p-value	t-value	p-value	t-value
'Fp1'	-3.33174	0.0148831	-1.13698	0.432893	0.429381	0.786821	1.84446	0.167683						Channel	t-value	p-value	t-value	p-value	t-value	p-value	t-value	p-value						'Fp1'	-2.74279	0.0405388	-1.29304	0.415983	-0.782973	0.839365	1.60798	0.215971						'Fp1'	1.71464	0.373384	0.0028064	0.9984	-0.487407	0.780868	-1.45668
'Fz'	2.9088	0.0214979	-0.0780844	0.970499	0.159628	0.925535	-2.91242	0.0276401						'Fp1'	-3.07083	0.0270873	-1.41764	0.382877	-0.134776	0.980633	0.839267	0.511396						'Fz'	2.12445	0.0892451	-0.930641	0.591356	-0.6102	0.936618	-5.41987	0.00343966						'Fz'	-2.05044	0.254152	1.94263	0.171983	-1.51323	0.391798	-0.508175
'F3'	-2.41163	0.0427165	-2.91157	0.0630604	1.25788	0.411231	2.20616	0.0939415						'Fz'	1.58275	0.204844	1.41344	0.382877	-1.258	0.59423	-4.66801	0.00451455						'F3'	-4.02825	0.0109143	-2.99634	0.0490151	-0.500623	0.967519	1.67782	0.18309						'F3'	-2.18266	0.254152	-1.1147	0.493416	-1.30205	0.4371	2.36003
'F7'	-3.46426	0.00531123	1.65101	0.252651	-0.693119	0.65575	1.18535	0.392939						'F3'	-4.09783	0.0175054	-4.24993	0.0232177	-0.0747071	0.9951	3.28308	0.0124826						'F7'	-3.34065	0.0190086	1.80826	0.212707	0.118374	0.967936	2.37391	0.0861744						'F7'	0.539866	0.713064	-2.31064	0.122538	1.88344	0.27159	1.68188
'FT9'	-4.2408	0.00552802	3.47606	0.0368535	-1.30663	0.411231	-0.562915	0.687537						'F7'	-3.72718	0.0175054	-0.0697266	0.963675	0.404794	0.861113	2.71654	0.0390107						'FT9'	-1.91237	0.127122	2.27842	0.139097	-1.34444	0.616207	1.0289	0.430844						'FT9'	1.48723	0.405763	-3.1651	0.0455754	0.92034	0.618516	3.05853
'FC5'	-3.93798	0.00664479	0.0294276	0.994701	-0.992728	0.505125	1.27572	0.362454						'FT9'	-3.49438	0.0175054	1.73787	0.263791	-0.820993	0.730265	1.72582	0.186766						'FC5'	-5.02344	0.00716595	-0.446849	0.847433	-0.814159	0.839186	1.91211	0.151304						'FC5'	0.234793	0.884422	-2.2703	0.122538	1.15683	0.554455	2.84444
'FC1'	2.27585	0.0600404	0.00830067	0.994701	-0.333406	0.851541	-4.51991	0.00410414						'FC5'	-3.74917	0.0175054	-1.60939	0.318646	-0.415451	0.858954	2.73196	0.0392961						'FC1'	1.61698	0.186661	-2.3581	0.13316	-1.4158	0.616207	-6.05632	0.00286638						'FC1'	-2.17084	0.254152	-0.715682	0.635424	-0.790861	0.649374	2.12893
'C3'	1.68735	0.145497	0.598624	0.703466	-7.43786	0.00644936	-4.16466	0.00303499						'FC1'	0.221667	0.888002	-0.548128	0.8155	-1.20674	0.59423	-1.95613	0.129183						'C3'	2.18541	0.0830241	-0.226885	0.948168	-5.49343	0.030097	-5.4271	0.00257974						'C3'	-1.82601	0.334292	-1.17116	0.453347	3.41132	0.123459	2.22502
'T7'	-6.34538	0.00496104	0.835546	0.5453	-2.24947	0.142531	1.61263	0.224932						'C3'	0.0293116	0.983224	-0.368064	0.854625	-3.57162	0.128987	-1.1287	0.394429						'T7'	-2.11397	0.0949345	-0.0160689	0.987001	-1.78175	0.416628	4.27862	0.00286638						'T7'	2.74033	0.181755	-1.5533	0.281426	0.811588	0.633921	0.740003
'TP9'	-1.79311	0.117782	2.88528	0.0630604	2.22754	0.142531	0.156296	0.906005						'T7'	-4.7438	0.00859914	-0.604732	0.77531	-1.66122	0.487654	2.84281	0.0390107						'TP9'	0.229451	0.854123	0.42444	0.879403	-0.994038	0.762314	0.110452	0.926066						'TP9'	1.4638	0.405763	-2.56074	0.0840497	-3.16452	0.0988901	-0.145097
'CP5'	-2.67672	0.0307726	2.96203	0.0630604	-2.6646	0.0947559	-2.59167	0.0585816						'TP9'	-0.604217	0.640752	0.617814	0.77531	-0.17971	0.972197	0.0651873	0.95783						'CP5'	-2.27473	0.0787603	1.79088	0.223654	-0.831852	0.8277	-1.68006	0.201354						'CP5'	1.56543	0.398738	-1.87146	0.176837	0.78881	0.649374	1.39656
'CP1'	4.0336	0.00943808	1.12014	0.439333	-4.58871	0.0164165	-6.42395	0.00303499						'CP5'	-1.23674	0.299766	1.23556	0.472291	-1.92946	0.432823	-2.46619	0.0539166						'CP1'	2.93808	0.0383567	1.7915	0.223654	-1.15164	0.689089	-4.59875	0.00286638						'CP1'	-2.4237	0.254152	1.02865	0.50069	2.46543	0.18213	2.37247
'Pz'	4.49098	0.00664479	-0.732145	0.608263	-0.338296	0.850288	-2.544	0.0647515						'CP1'	1.75282	0.161069	2.8096	0.107489	-1.25968	0.59423	-7.46165	0.00368535						'Pz'	3.23255	0.0320244	1.31531	0.391967	1.21968	0.651901	-1.43979	0.259994						'Pz'	-0.653955	0.646706	3.02682	0.065722	2.11837	0.226937	0.583791
'P3'	3.67433	0.00664479	-0.916541	0.536994	-0.163935	0.925535	-4.17619	0.00504732						'Pz'	3.21137	0.0343966	2.58023	0.134595	2.0746	0.432823	-3.58511	0.0111196						'P3'	0.887307	0.452862	3.23105	0.0490151	2.39096	0.227877	-2.36748	0.0828384						'P3'	-1.9584	0.265792	3.64563	0.0243642	1.5298	0.391798	1.15474
'P7'	0.506875	0.662994	0.434098	0.770189	4.91446	0.00859914	1.8678	0.158356						'P3'	2.06923	0.108311	4.12838	0.0232177	2.2335	0.358584	-5.66966	0.00368535						'P7'	0.163889	0.88868	0.428901	0.847433	2.97147	0.16195	1.98214	0.147475						'P7'	0.853454	0.604822	-0.232607	0.915367	-2.75212	0.159622	-1.75827
'O1'	3.96222	0.00644936	-4.08238	0.0171983	2.10805	0.160953	0.391967	0.785042						'P7'	1.44723	0.232319	0.323787	0.854625	4.05452	0.128987	0.446866	0.731699						'O1'	3.15986	0.0320244	-3.9272	0.0351783	0.908352	0.789688	-0.246951	0.866117						'O1'	-0.983876	0.556441	3.17711	0.0485598	-0.81652	0.633921	-2.00292
'Oz'	3.27722	0.00882543	-3.5726	0.0368535	1.13122	0.440786	-0.694375	0.600957						'O1'	3.47616	0.0175054	-1.8274	0.249024	1.80662	0.432823	-0.643987	0.612514						'Oz'	3.07174	0.0383567	-4.44054	0.0225727	-0.726993	0.907022	-1.66996	0.201354						'Oz'	-0.725671	0.6335	1.43428	0.306391	0.00345472	0.9978	-1.43818
'O2'	4.38826	0.00621049	-4.05418	0.0257974	1.20606	0.413596	1.1175	0.423508						'Oz'	2.40826	0.0718984	-3.15545	0.0644936	1.02701	0.678687	-1.49047	0.248064						'O2'	3.06072	0.0383567	-3.6239	0.0368535	0.575799	0.952055	0.355324	0.788881						'O2'	-1.96864	0.265792	1.84123	0.176837	-0.461798	0.798153	-3.05928
'P4'	5.05883	0.00496104	-1.96197	0.193481	1.09222	0.460604	-0.909025	0.503981						'O2'	3.35836	0.0319888	-4.16791	0.0232177	0.901913	0.721759	0.131963	0.912021						'P4'	0.787824	0.526198	0.441006	0.847433	1.82629	0.416628	-1.07713	0.403622						'P4'	-2.65982	0.181755	2.4504	0.109639	-0.142055	0.940231	-0.837441
'P8'	0.594509	0.589429	-2.22635	0.150731	4.72457	0.010319	3.33267	0.0195323						'P4'	1.4939	0.229099	-0.0937809	0.957084	1.40257	0.578554	-1.6813	0.192261						'P8'	0.39869	0.753545	-1.1556	0.481087	4.3725	0.030097	1.54844	0.230217						'P8'	0.609069	0.713064	2.15002	0.131457	-2.03568	0.24242	-3.57736
'TP10'	-2.01291	0.0826066	0.482508	0.769115	2.85388	0.0800795	1.52543	0.245247						'P8'	1.46343	0.232319	-1.23595	0.472291	1.61458	0.522213	0.655461	0.595729						'TP10'	1.58579	0.195917	-0.0890458	0.964966	-0.244243	0.967519	-0.240705	0.866117						'TP10'	0.438273	0.791005	-2.0809	0.143176	-2.74524	0.0988901	-1.31661
'CP6'	-1.90266	0.0946792	-0.981876	0.510846	-0.885904	0.544797	-0.0232582	0.984802						'TP10'	-1.2804	0.291274	-1.24263	0.472291	-0.690768	0.757653	0.245405	0.872985						'CP6'	-2.75504	0.0393104	2.85105	0.062013	0.628618	0.936618	-0.423515	0.759902						'CP6'	1.73807	0.265792	1.04621	0.54451	0.339909	0.864898	-1.08121
'CP2'	3.12591	0.0180582	2.0785	0.171983	-0.516449	0.740509	-3.38805	0.0169296						'CP6'	-0.551984	0.685935	0.381477	0.835836	-0.712117	0.748279	-0.802167	0.543234						'CP2'	1.96055	0.111954	4.37508	0.00859914	0.509179	0.967519	-3.90474	0.00694546						'CP2'	-0.810341	0.604822	-0.294246	0.871219	0.933025	0.601994	0.339023
'Cz'	2.69723	0.0307726	1.41301	0.330576	-1.97488	0.180319	-5.32364	0.00303499						'CP2'	2.67898	0.0580442	1.72053	0.263791	0.227752	0.972197	-4.1715	0.00716595						'Cz'	4.19089	0.00716595	0.573668	0.802053	-0.633524	0.936618	-5.07438	0.00358298						'Cz'	-1.12811	0.506991	-0.687787	0.643388	2.25316	0.190717	3.25959
'C4'	-0.140468	0.90171	2.07198	0.175668	-2.05892	0.160953	-4.16145	0.00889566						'Cz'	2.64383	0.0580442	1.48191	0.356494	-0.882337	0.730265	-4.98201	0.00451455						'C4'	-0.442797	0.716206	5.51384	0.00859914	-0.608742	0.938926	-6.34805	0.00286638						'C4'	2.31631	0.254152	-0.689065	0.65442	-0.157202	0.936016	-0.738056
'T8'	-3.22273	0.0144781	1.06268	0.457978	-0.626324	0.688058	0.298364	0.831154						'C4'	1.64108	0.200785	0.715476	0.732827	-1.89034	0.432823	-4.49291	0.00451455						'T8'	-0.468771	0.701932	-0.523779	0.813018	-2.34344	0.231563	2.39526	0.0861744						'T8'	3.42199	0.180582	-0.981417	0.51455	-0.612763	0.725939	1.43669
'FT10'	-3.00385	0.0195496	4.52141	0.0171983	-1.34831	0.397906	-1.03413	0.465223						'T8'	-1.56355	0.214329	0.59301	0.77531	-0.97723	0.707177	1.17281	0.352981						'FT10'	0.622515	0.619595	1.17076	0.481087	-1.8484	0.416628	0.314137	0.821325						'FT10'	2.20833	0.254152	-3.8612	0.0257974	1.32698	0.4371	4.48118
'FC6'	-3.27353	0.0153324	1.77045	0.229461	-2.17986	0.142225	0.160921	0.906005						'FT10'	-1.10999	0.350289	1.80236	0.249024	-0.681896	0.757653	0.944221	0.462161						'FC6'	-4.73685	0.00716595	0.276726	0.926245	-1.25221	0.649235	0.719731	0.598132						'FC6'	1.42356	0.405763	-0.0471098	0.994208	0.796674	0.633921	1.03923
'FC2'	2.56279	0.0380082	1.45437	0.3389	-0.283771	0.875459	-3.47	0.0171983						'FC6'	-3.20024	0.0327429	2.40943	0.151918	-1.8661	0.432823	0.674161	0.601388						'FC2'	1.59463	0.191452	0.464881	0.847433	0.12446	0.967936	-4.40141	0.00616895						'FC2'	-0.943735	0.579813	0.195301	0.920469	-0.804182	0.633921	-0.585226
'F4'	-3.26536	0.0131853	-2.11264	0.171983	0.0550076	0.978152	4.19493	0.00303499						'FC2'	1.23708	0.299766	2.18896	0.151918	-1.29841	0.59306	-4.28057	0.00515948						'F4'	-5.64877	0.00644936	-2.28343	0.13924	-1.00967	0.762314	2.35769	0.0897535						'F4'	1.06551	0.516646	2.58891	0.0834117	-0.644655	0.713019	-2.1783
'F8'	-3.8435	0.00935156	2.56385	0.0941606	-1.27922	0.411231	0.71819	0.60041						'F4'	-2.29463	0.0868966	0.424197	0.823387	-0.806278	0.730265	1.37115	0.290295						'F8'	-2.71889	0.0429957	1.89637	0.196834	-0.166494	0.967936	1.39153	0.284075						'F8'	1.3762	0.429675	-1.21296	0.423007	1.9985	0.24242	0.975128
'Fp2'	-2.46197	0.0365758	-0.364854	0.808838	0.111978	0.947951	1.79651	0.180004						'F8'	-2.0227	0.107233	2.40506	0.153575	0.150393	0.980633	1.86656	0.156302						'Fp2'	-2.85919	0.0383567	-0.0615141	0.964966	-0.27299	0.967519	1.22826	0.329338						'Fp2'	0.817221	0.604822	-0.905712	0.558742	-0.58886	0.725939	-0.672822
'AF7'	-2.61729	0.0339727	1.22656	0.391426	1.41823	0.397479	2.20509	0.110356						'Fp2'	-2.27973	0.0868966	-0.863549	0.65212	-0.569311	0.793957	0.983846	0.445137						'AF7'	-2.37257	0.0696121	0.846102	0.653744	0.032343	0.974203	2.87791	0.0319243						'AF7'	0.567264	0.701473	-2.06045	0.146944	0.359359	0.842251	1.26731
'AF3'	-1.32309	0.238922	-1.26788	0.377287	1.38442	0.397479	0.649006	0.638008						'AF7'	-2.70346	0.0497522	0.0972781	0.957084	1.50443	0.53303	3.61834	0.0128987						'AF3'	-2.33246	0.0696121	-1.67553	0.258641	0.322225	0.967519	0.48139	0.709543						'AF3'	-0.534169	0.875789	-0.0618734	0.994208	-2.39555	0.18213	-0.187725
'AFz'	0.816178	0.458609	-1.18271	0.409212	0.439746	0.784928	-1.18406	0.409184						'AF3'	-2.20626	0.0580442	-1.47152	0.34736	-0.040269	0.9951	0.34002	0.816499						'AFz'	-0.0358527	0.972803	-0.134009	0.964966	-0.359276	0.967519	-3.1176	0.0281126						'AFz'	-0.854233	0.604822	1.12854	0.463335	-1.40707	0.409073	-0.912289
'F1'	1.51579	0.197698	-1.74991	0.229461	0.632299	0.685803	-0.516408	0.699294						'AFz'	-0.000328013	0.9998	-0.107711	0.957084	-0.958294	0.705684	-2.59051	0.0494451						'F1'	1.08224	0.381087	-2.28943	0.139097	-0.433214	0.967519	-2.27627	0.099965						'F1'	-1.11625	0.506991	1.86639	0.176837	-1.33774	0.4371	0.0758248
'F5'	-2.97568	0.0252284	0.085609	0.97042	1.07512	0.460604	0.849035	0.530801						'F1'	0.435377	0.746012	-0.222776	0.901311	-0.713369	0.748279	-0.763357	0.545153						'F5'	-6.21737	0.00716595	-0.846343	0.654726	-0.268969	0.967519	2.89298	0.0239006						'F5'	-1.53322	0.405763	-1.52757	0.293205	-1.44461	0.409073	1.77784
'FT7'	-4.56049	0.00496104	1.91574	0.199535	-1.0573	0.460604	0.777951	0.558185						'F5'	-5.57674	0.00859914	-1.2058	0.480184	-0.119912	0.981278	3.58974	0.0124826						'FT7'	-4.40366	0.00938088	1.37302	0.379421	-0.524235	0.961115	2.61337	0.065722						'FT7'	-0.0946847	0.977309	-3.11062	0.0494451	0.560692	0.746497	6.40873
'FC3'	-2.37554	0.0431611	-1.86476	0.208443	-0.696191	0.649147	0.976901	0.480757						'FT7'	-4.70157	0.0128987	-0.405189	0.823387	-0.661808	0.757653	3.47507	0.0111196						'FC3'	-1.35278	0.257571	-4.52045	0.00859914	-2.04345	0.300035	-0.935471	0.468783						'FC3'	0.133372	0.958129	-0.457757	0.788991	0.100474	0.944882	1.401
'C1'	2.69816	0.034934	1.09443	0.445927	-3.62255	0.0164165	-5.85197	0.00303499						'FC3'	-2.02085	0.10276	-1.94437	0.153575	-0.841821	0.730265	1.69961	0.129183						'C1'	3.9367	0.015175	0.0751365	0.964966	-1.29875	0.623151	-5.49087	0.00343966						'C1'	-2.05724	0.260643	-0.0213642	0.994208	3.48868	0.0988901	3.72817
'C5'	-3.0988	0.0162346	1.40771	0.330576	-3.95252	0.0143319	-0.760462	0.576059						'C1'	2.10716	0.107233	1.56722	0.31833	-0.896936	0.722515	-4.72909	0.00451455						'C5'	-2.13286	0.0890541	0.0839253	0.964966	-2.49739	0.209604	-0.128484	0.926066						'C5'	0.707362	0.634336	-3.03631	0.0416728	2.4063	0.18213	2.92511
'TP7'	-3.74078	0.00871534	2.1363	0.174455	0.800461	0.589946	1.03689	0.4645						'C5'	-2.69096	0.0555637	-0.654371	0.751496	-2.5587	0.264424	0.539821	0.668378						'TP7'	-2.40751	0.0664612	0.379232	0.875895	0.254508	0.967519	3.1093	0.0218887						'TP7'	1.33688	0.422648	-4.11813	0.0243642	-0.734446	0.649374	1.5798
'CP3'	3.3098	0.0134595	2.00021	0.193761	-4.61981	0.011056	-6.934	0.00303499						'TP7'	-2.75808	0.0357835	-0.446636	0.823387	0.0173042	0.9951	2.29563	0.0895874						'CP3'	0.745897	0.525012	3.47005	0.0351783	-2.00231	0.356327	-4.42461	0.00358298						'CP3'	-2.13278	0.254152	0.833073	0.58401	2.20496	0.19993	2.10436
'P1'	5.02094	0.00552802	-0.498379	0.750492	-1.38502	0.381344	-4.26822	0.00515948						'CP3'	1.19766	0.313273	3.78396	0.0232177	-1.81212	0.432823	-7.62122	0.00368535						'P1'	1.89963	0.123828	2.42333	0.124956	1.02748	0.762314	-2.25115	0.10319						'P1'	-2.00148	0.260643	4.24275	0.0180582	2.60502	0.18213	0.880096
'P5'	2.24362	0.0595206	-0.530822	0.734262	2.43526	0.126569	-0.454986	0.74111						'P1'	1.84015	0.146744	3.47263	0.0398687	1.86652	0.432823	-5.86967	0.00368535						'P5'	0.228627	0.854123	1.04127	0.539568	3.15609	0.133824	-0.722402	0.593465						'P5'	-0.642105	0.660464	2.6192	0.0834117	0.0153049	0.9978	-1.16195
'PO7'	3.30152	0.00871534	-2.77444	0.0630604	2.91073	0.0727018	2.01263	0.128772						'P5'	1.9292	0.134465	1.84428	0.249024	2.17621	0.360358	-1.97486	0.129183						'PO7'	2.67563	0.0390107	-1.87975	0.208909	2.5294	0.209604	1.25723	0.326011						'PO7'	-1.20204	0.493039	2.81686	0.065722	-1.06396	0.561187	-2.38598
'PO3'	5.11829	0.00496104	-4.25251	0.0193481	1.19241	0.414247	-1.95342	0.136767						'PO7'	2.5705	0.0357835	-1.07103	0.55142	2.63326	0.264424	0.786102	0.554042						'PO3'	3.11925	0.0383567	-1.84258	0.223654	1.32994	0.616207	-1.28414	0.323917						'PO3'	-1.76702	0.341293	5.41487	0.0180582	0.913157	0.606401	-0.613908
'POz'	4.74077	0.00515948	-2.82348	0.0630604	0.934676	0.522398	-2.11027	0.11111						'PO3'	3.11417	0.0281426	0.0296471	0.977502	1.92735	0.432823	-3.01378	0.0348614						'POz'	3.60601	0.0225727	-1.55954	0.303014	0.250417	0.967519	-1.8216	0.178116						'POz'	-1.36172	0.405763	3.67353	0.0180582	0.281226	0.868139	-0.790487
'PO4'	6.76604	0.00496104	-2.87231	0.0630604	1.25303	0.411231	-0.636597	0.638008						'POz'	3.46908	0.0286015	-1.02569	0.566167	1.23825	0.59423	-2.74575	0.0455754						'PO4'	3.18065	0.0314056	-1.66952	0.259723	1.13306	0.689089	-0.516334	0.709199						'PO4'	-3.13405	0.181755	2.42619	0.0834117	-0.771489	0.640779	-1.18976
'PO8'	4.30182	0.00567543	-3.25081	0.0558944	2.44003	0.126569	2.43786	0.0647515						'PO4'	2.93099	0.0426048	-1.63574	0.31833	0.894841	0.721759	-1.33798	0.290071						'PO8'	2.80681	0.0395374	-2.2967	0.139097	1.68904	0.452237	1.09235	0.385875						'PO8'	-1.38561	0.405763	2.14898	0.131457	-1.80542	0.327627	-3.31893
'P6'	5.22059	0.00552802	-2.85094	0.0630604	2.13461	0.160953	1.67862	0.206569						'PO8'	3.79343	0.0236476	-2.74716	0.116767	0.904101	0.721759	0.924345	0.462161						'P6'	0.57128	0.644375	-0.547627	0.802053	2.27261	0.250352	0.813857	0.531882						'P6'	-2.00849	0.254152	3.52586	0.0243642	-1.57973	0.388924	-3.24238
'P2'	3.08378	0.0204395	-0.893086	0.525142	0.116901	0.947951	-1.98012	0.136685						'P6'	1.33096	0.266884	-0.822563	0.677103	0.753217	0.748279	0.0468967	0.961904						'P2'	1.03828	0.38845	1.07063	0.514401	0.90103	0.802743	-2.08437	0.131521						'P2'	-1.40212	0.405763	1.97981	0.161112	1.30448	0.4371	0.320744
'CPz'	2.53229	0.0380082	1.65988	0.252651	-2.15205	0.14084	-4.43536	0.00515948						'P2'	2.1436	0.106102	0.609634	0.77531	1.34101	0.59306	-2.88467	0.0390107						'CPz'	2.70492	0.042913	2.04987	0.175996	-0.313478	0.967519	-4.61443	0.00429957						'CPz'	-1.06725	0.532072	0.907919	0.559294	2.73629	0.175207	1.92188
'CP4'	0.858738	0.438993	0.490559	0.743348	-0.167788	0.925535	-3.16398	0.02483						'CPz'	1.35485	0.259721	3.70922	0.0398687	-0.220278	0.972197	-4.49213	0.00595325						'CP4'	-1.40276	0.257571	4.61986	0.00859914	0.386607	0.967519	-3.89513	0.00619138						'CP4'	0.265276	0.875789	-0.0899277	0.975163	0.267604	0.88712	0.188395
'TP8'	-4.01929	0.00496104	-0.783433	0.576738	2.26541	0.14084	3.4988	0.00829203						'CP4'	1.48397	0.236243	0.446088	0.823387	0.11972	0.981278	-4.3521	0.00368535						'TP8'	-1.90157	0.125961	-0.378883	0.875895	2.53194	0.209604	4.95508	0.00257974						'TP8'	2.7258	0.181755	0.819113	0.58597	-0.999697	0.574939	-1.66103
'C6'	-2.89155	0.0183078	0.904081	0.524781	-3.0913	0.04966	-0.894913	0.503981						'TP8'	-1.87157	0.142574	-0.394319	0.823387	0.80175	0.730265	2.1893	0.100743						'C6'	-2.18087	0.0874246	1.1656	0.481087	-2.31236	0.231563	-0.409533	0.765213						'C6'	2.27963	0.19563	-0.852453	0.58401	0.54822	0.746497	1.24927
'C2'	2.15122	0.0650866	2.5992	0.0630604	-1.23365	0.411231	-5.10508	0.0033944						'C6'	-1.46336	0.232319	0.298815	0.865784	-3.34395	0.171983	-0.193892	0.872985						'C2'	2.32946	0.0756063	2.67068	0.0616895	0.30372	0.967519	-4.9791	0.00429957						'C2'	0.0170201	0.985601	-1.26854	0.40531	0.865953	0.618352	1.34708
'FC4'	-2.38755	0.0470803	-0.349603	0.814272	-0.803971	0.594953	0.804295	0.555283						'C2'	2.47936	0.0672221	2.20443	0.153575	-0.341712	0.901436	-4.83052	0.00504732						'FC4'	-3.97225	0.0146185	-0.861848	0.653744	-0.956458	0.789688	0.378905	0.781574						'FC4'	1.593	0.390688	2.70743	0.0779297	-0.559132	0.744932	-2.2696
'FT8'	-4.0212	0.00560813	2.92096	0.0630604	-1.56709	0.320431	-0.0418211	0.984802						'FC4'	-1.36643	0.254544	2.12334	0.195323	-1.80731	0.432823	-0.866672	0.507647						'FT8'	-2.33965	0.0696121	0.741019	0.685856	-0.961416	0.762314	1.51606	0.23998						'FT8'	2.16279	0.254152	-2.82429	0.0685977	0.641535	0.707528	2.89369
'F6'	-2.78804	0.0108466	-0.820843	0.554905	-0.268339	0.875459	3.08633	0.0244745						'FT8'	-2.7903	0.0555637	1.55104	0.328096	-1.16991	0.59423	1.73489	0.186766						'F6'	-5.55048	0.00716595	-1.5131	0.34504	-1.34261	0.616207	3.12209	0.0254391						'F6'	1.26162	0.470217	0.85863	0.58401	0.105785	0.944882	-0.623773
'AF8'	-3.51063	0.0108466	0.369336	0.802636	1.40219	0.374063	3.22452	0.0234213						'F6'	-3.30127	0.030097	0.229474	0.899492	-0.232165	0.972197	2.83032	0.0392961						'AF8'	-3.86605	0.00716595	0.133682	0.964966	0.152417	0.967936	3.2635	0.0254391						'AF8'	1.32109	0.441832	0.157003	0.952373	-0.968304	0.598534	-1.72726
'AF4'	-1.88338	0.108454	-0.834016	0.5453	1.41284	0.374063	2.54782	0.0581814						'AF8'	-1.66158	0.18429	0.462081	0.823387	0.654778	0.775907	1.60628	0.221262						'AF4'	-2.70456	0.0407599	0.262393	0.926245	0.973725	0.762314	1.21902	0.35312						'AF4'	0.0205251	0.985601	0.262752	0.871219	-1.37409	0.414569	-0.357866
'F2'	0.390659	0.713012	-0.42456	0.770189	0.571602	0.70968	0.476277	0.735569						'AF4'	-2.11388	0.107233	-0.514802	0.823387	0.0919952	0.994706	1.35892	0.290071						'F2'	0.162916	0.889605	-0.22561	0.943546	0.277101	0.967519	-0.628248	0.644818						'F2'	-0.0245165	0.985601	2.99798	0.061778	-0.872661	0.618352	-1.6529
'Iz'	1.54897	0.184715	-1.50537	0.293297	1.56283	0.325966	1.57694	0.234268						'F2'	0.503378	0.699042	1.93085	0.243753	0.0146779	0.9951	-1.47555	0.256439						'Iz'	2.81248	0.0405388	-2.92171	0.0609757	-0.977026	0.762314	-0.193206	0.89085						'Iz'	0.300186	0.8604	-0.574059	0.708427	-2.34399	0.18213	-2.34728
'F9'	-3.10427	0.0157651	2.76022	0.0630604	-1.07225	0.460604	0.0166167	0.984802						'Iz'	1.99546	0.125899	-2.39437	0.153575	0.585398	0.787931	0.596115	0.630781						'F9'	-1.99821	0.109388	3.35569	0.0438556	0.32767	0.967519	1.85012	0.174914						'F9'	1.2259	0.470217	-2.0903	0.123588	4.02693	0.0988901	2.60784
'AFF1h'	1.08586	0.351854	-1.22687	0.396595	1.22583	0.411231	-0.234244	0.875193						'F9'	-2.42287	0.0705778	1.80768	0.249024	0.689451	0.757653	2.37491	0.0652523						'AFF1h'	0.995474	0.403267	-1.14673	0.481087	0.351449	0.967519	-0.640044	0.633457						'AFF1h'	-0.789737	0.616503	1.46729	0.306391	-1.59182	0.375496	-1.10333
'FFC1h'	3.36183	0.0147045	0.170634	0.936837	-0.0270979	0.989101	-4.94129	0.00303499						'AFF1h'	0.564076	0.708184	-0.0578851	0.963675	0.0591776	0.9951	-2.01106	0.122435						'FFC1h'	2.14129	0.0830241	-1.64403	0.265713	-0.404067	0.967519	-6.15482	0.00257974						'FFC1h'	-2.65545	0.181755	1.04029	0.50069	-1.04253	0.572887	1.56401
'FFC5h'	-3.4741	0.00773923	-1.46315	0.3242	-0.0641747	0.978152	2.15881	0.11111						'FFC1h'	1.49869	0.229099	1.08955	0.541746	-1.195	0.59423	-4.621	0.00451455						'FFC5h'	-4.78172	0.00716595	-2.6386	0.0921336	-0.497316	0.967519	2.52182	0.065722						'FFC5h'	-0.604403	0.682415	-1.01653	0.50069	-0.59468	0.725939	1.72566
'FTT7h'	-4.80579	0.00496104	0.895988	0.525142	-1.97507	0.182352	1.04901	0.459313						'FFC5h'	-5.22356	0.0128987	-2.56135	0.116767	-0.410226	0.858954	3.001	0.0185893						'FTT7h'	-3.22282	0.0317093	0.141812	0.964966	-1.7599	0.416628	3.26815	0.0171983						'FTT7h'	1.56563	0.390688	-2.59421	0.0834117	0.300456	0.864898	2.38214
'FCC3h'	1.38698	0.219887	-0.631277	0.663094	-3.233	0.0429957	-3.64827	0.00829203						'FTT7h'	-3.44663	0.0270873	-1.00864	0.566167	-1.77493	0.460668	2.52832	0.0539166						'FCC3h'	2.29691	0.0756063	-1.92926	0.180021	-2.40586	0.209604	-5.90875	0.00257974						'FCC3h'	-1.36744	0.405763	-0.834746	0.58401	1.65632	0.357786	2.42071
'CCP1h'	2.87947	0.0252284	1.3794	0.332321	-4.05432	0.011056	-6.32546	0.00303499						'FCC3h'	-0.0938695	0.951762	-1.18674	0.507863	-1.75736	0.468801	-0.737558	0.609874						'CCP1h'	2.90157	0.0390107	0.580419	0.783176	-1.52359	0.556487	-6.56619	0.00322468						'CCP1h'	-1.68433	0.376378	0.020345	0.994208	2.91344	0.171553	3.32315
'CCP5h'	1.35587	0.229284	2.38616	0.112461	-4.44203	0.010319	-3.84351	0.00744156						'CCP1h'	1.62571	0.198357	1.80644	0.249024	-1.55852	0.522213	-5.9353	0.00386961						'CCP5h'	-0.500079	0.680073	1.35591	0.391967	-3.30097	0.128987	-3.35218	0.0156627						'CCP5h'	-1.40964	0.405763	-2.19626	0.122538	1.77953	0.327627	2.14406
'TPP7h'	-1.30912	0.2431	1.73235	0.23618	2.4777	0.0608082	1.22319	0.392939						'CCP5h'	0.111853	0.934849	0.706443	0.73582	-3.27278	0.154785	-2.99665	0.0308136						'TPP7h'	-1.01344	0.391998	1.45237	0.34504	2.18303	0.231563	1.41848	0.262274						'TPP7h'	1.91501	0.301223	-1.21422	0.433676	-1.43945	0.409073	-0.980539
'P9'	-1.09127	0.325975	0.940012	0.510846	2.67424	0.0947559	1.64376	0.2161						'TPP7h'	0.401972	0.754575	0.87454	0.649235	1.43876	0.576804	0.417235	0.735226						'P9'	0.935749	0.432107	-0.0165761	0.987001	0.22835	0.967519	0.914636	0.482233						'P9'	2.13765	0.254152	-2.14915	0.131457	-3.6054	0.0988901	-1.23477
'PPO9h'	0.133023	0.90171	-1.13828	0.432893	4.21558	0.0128987	3.09661	0.0251682						'P9'	0.937121	0.438678	-0.410175	0.823387	0.467352	0.841641	0.598529	0.638826						'PPO9h'	1.42505	0.244935	-0.87411	0.646709	2.48252	0.210932	1.77105	0.180021						'PPO9h'	1.6558	0.377441	0.782978	0.58597	-2.36754	0.18213	-2.9543
'PO9'	1.14031	0.313907	-0.95251	0.510586	2.50762	0.116533	1.90137	0.148537						'PPO9h'	2.10226	0.10276	-0.777862	0.701814	3.25466	0.171983	1.29647	0.317738						'PO9'	1.96335	0.118538	-1.83195	0.212707	0.930474	0.770116	0.608525	0.650397						'PO9'	0.701317	0.634336	-1.36565	0.367982	-2.35463	0.18213	-2.38825
'O9'	1.63809	0.162246	-1.27835	0.367265	2.32539	0.138938	1.61491	0.224932						'PO9'	1.73068	0.161479	-1.88589	0.249024	1.22719	0.59423	0.425194	0.731699						'O9'	2.62404	0.0429957	-2.74287	0.07787	-0.0986418	0.974115	0.128431	0.926066						'O9'	0.644248	0.664099	-0.534648	0.738451	-2.31158	0.183559	-3.10476
'OI1h'	2.89982	0.0159475	-2.22479	0.150731	2.00339	0.180319	1.34744	0.327925						'O9'	1.98377	0.120142	-1.79684	0.249024	1.22208	0.59423	0.286045	0.816499						'OI1h'	2.88588	0.0395374	-3.93158	0.0286638	-0.227833	0.967519	0.113284	0.926066						'OI1h'	-0.336804	0.840471	1.06106	0.493416	-1.30241	0.443796	-2.25199
'PPO1h'	5.03761	0.00496104	-3.56233	0.0306344	0.449463	0.784928	-2.39138	0.0771442						'OI1h'	2.60209	0.0580442	-1.76969	0.249024	1.55816	0.522213	0.417348	0.735226						'PPO1h'	3.39133	0.0275563	0.172859	0.96167	1.45579	0.591946	-1.33457	0.303266						'PPO1h'	-0.73191	0.631629	5.92431	0.0180582	1.7423	0.327627	-0.236952
'CPP3h'	3.81364	0.00595325	1.42544	0.330576	-2.27784	0.138471	-5.44589	0.00303499						'PPO1h'	3.71732	0.0209604	1.51683	0.34736	2.28691	0.358584	-3.32777	0.0246918						'CPP3h'	1.33898	0.262096	4.16882	0.0202694	0.474467	0.967519	-3.15918	0.0218887						'CPP3h'	-2.05204	0.254152	2.2367	0.120879	2.3005	0.184882	1.69363
'CPP4h'	2.38327	0.050651	0.108148	0.964654	0.506545	0.763797	-2.06117	0.127894						'CPP3h'	1.84959	0.143583	4.42277	0.0232177	0.874242	0.726688	-5.57219	0.00451455						'CPP4h'	0.261232	0.845817	2.45491	0.119647	1.37618	0.616207	-2.25327	0.0988901						'CPP4h'	-1.6628	0.377441	0.665476	0.65442	0.660127	0.708892	0.32033
'PPO2h'	4.79829	0.00560813	-2.1482	0.16106	0.6742	0.660672	-1.45711	0.278746						'CPP4h'	2.09441	0.111789	0.733532	0.718231	1.35161	0.59306	-2.81161	0.042214						'PPO2h'	2.79354	0.0383567	-0.523222	0.813018	0.666247	0.924766	-1.35149	0.29517						'PPO2h'	-1.50974	0.405763	2.11267	0.133824	0.453681	0.792226	-0.43536
'OI2h'	1.98892	0.0874694	-3.08293	0.0630604	1.89008	0.202319	1.30609	0.338795						'PPO2h'	2.80067	0.0555637	-0.903675	0.63723	1.1953	0.59423	-2.30561	0.090982						'OI2h'	2.43504	0.0647159	-4.61461	0.00859914	-0.333666	0.967519	0.096648	0.932033						'OI2h'	0.0216635	0.985601	0.812011	0.58401	-1.36667	0.43055	-2.3163
'O10'	0.615942	0.577647	-2.18828	0.156934	1.38247	0.397479	2.01971	0.136685						'OI2h'	2.63639	0.0580442	-4.29793	0.0236476	0.914728	0.721759	0.0846254	0.947497						'O10'	1.71374	0.158534	-3.02295	0.0497522	-0.668668	0.924766	0.640467	0.633457						'O10'	0.365719	0.819298	0.143056	0.951495	-2.72974	0.17959	-2.20158
'PO10'	0.514506	0.63547	-1.74639	0.229461	2.37105	0.135241	3.74573	0.0124688						'O10'	1.07749	0.362776	-3.63459	0.0343966	0.144323	0.980633	0.754539	0.545153						'PO10'	1.7802	0.150384	-1.94223	0.196834	0.2726	0.967519	1.33898	0.303266						'PO10'	0.264883	0.884422	-0.0266406	0.994208	-2.53571	0.18213	-2.32417
'PPO10h'	-0.273699	0.805408	-3.04884	0.0630604	3.63669	0.0208364	4.79523	0.00303499						'PO10'	0.899052	0.468934	-2.52296	0.134595	0.633146	0.77163	1.45263	0.243961						'PPO10h'	0.909079	0.444946	-2.2761	0.13924	2.54876	0.209604	2.53392	0.0764924						'PPO10h'	0.842539	0.604822	1.94444	0.16195	-1.71301	0.338827	-3.81371
'P10'	-1.27994	0.2431	-0.448214	0.770189	2.77149	0.0768314	4.51422	0.00303499						'PPO10h'	0.849516	0.476416	-2.42035	0.151918	1.90952	0.432823	2.15518	0.100743						'P10'	0.944326	0.424814	-0.796559	0.685856	1.19651	0.649235	1.46778	0.259705						'P10'	1.19756	0.498877	-0.113311	0.960425	-1.92626	0.266819	-3.31869
'TPP8h'	-1.97597	0.0851315	-1.55764	0.286996	2.6016	0.104145	2.62778	0.0407482						'P10'	0.149708	0.924617	-0.791373	0.68898	1.02004	0.696742	1.42141	0.256439						'TPP8h'	-1.07684	0.381952	0.678006	0.74914	3.11524	0.128987	1.66523	0.198361						'TPP8h'	0.887103	0.604822	1.62858	0.252219	-1.50676	0.394185	-2.64878
'CCP6h'	-2.09422	0.0818305	-0.0106503	0.994701	-1.70872	0.254289	-3.34453	0.020423						'TPP8h'	-0.407651	0.748346	-0.426942	0.823387	0.736218	0.748279	0.623963	0.616604						'CCP6h'	-2.85198	0.0383567	3.74409	0.0365463	-1.36163	0.616207	-4.1275	0.00619138						'CCP6h'	2.30721	0.254152	-0.276467	0.871219	-0.0980705	0.944882	0.492877
'CCP2h'	2.44437	0.0437576	1.74313	0.229461	-1.98718	0.160953	-5.46882	0.00303499						'CCP6h'	0.258261	0.854406	-0.399829	0.823387	-2.03899	0.432823	-4.83622	0.00386961						'CCP2h'	3.12015	0.0339666	2.36303	0.122968	0.211182	0.967519	-4.84559	0.00429957						'CCP2h'	-0.0796387	0.977309	0.411737	0.819068	2.81197	0.175207	2.73232
'FCC4h'	1.33168	0.23158	2.82408	0.0368535	-1.33517	0.403903	-3.661	0.0133148						'CCP2h'	2.74808	0.0555637	2.77152	0.107489	-0.153954	0.980633	-4.92634	0.00504732						'FCC4h'	1.06321	0.381952	2.08199	0.159884	0.1432	0.967936	-4.83159	0.00469044						'FCC4h'	0.677202	0.634336	-1.09155	0.492496	0.378589	0.835103	-1.09557
'FTT8h'	-3.75206	0.00664479	1.25856	0.382271	-3.27276	0.0211907	-0.171085	0.906005						'FCC4h'	1.94691	0.134465	1.75533	0.249024	-0.885856	0.726688	-4.32188	0.00491379						'FTT8h'	-2.92328	0.0395374	-0.623157	0.783176	-3.98687	0.030097	1.66388	0.201354						'FTT8h'	1.38113	0.405763	-2.11528	0.135042	1.17061	0.50767	2.19191
'FFC6h'	-3.68518	0.00664479	-1.78541	0.229461	-0.915925	0.538769	2.64137	0.0563618						'FTT8h'	-3.3035	0.0350108	-0.209803	0.901311	-3.09855	0.171983	1.68555	0.194169						'FFC6h'	-8.22685	0.00644936	-2.40249	0.124956	-1.6911	0.433979	2.27955	0.0975142						'FFC6h'	1.4453	0.405763	2.29343	0.122538	-0.110454	0.944882	-1.05045
'FFC2h'	2.27708	0.0637436	0.023211	0.994701	-0.261698	0.875459	-3.25241	0.0195323						'FFC6h'	-3.55298	0.0212449	0.207437	0.901311	-1.57946	0.522213	1.72062	0.186766						'FFC2h'	2.05106	0.100814	-0.229057	0.943546	0.0661071	0.974203	-4.96335	0.00358298						'FFC2h'	-1.42093	0.405763	1.69833	0.230539	-0.81222	0.633921	-0.358959
'AFF2h'	0.569944	0.613266	-1.3926	0.331915	-0.0128642	0.989101	-0.23615	0.875193						'FFC2h'	1.35215	0.259721	1.31182	0.453119	-1.43043	0.576804	-4.49788	0.00451455						'AFF2h'	0.190504	0.884748	-1.14402	0.481087	-0.402715	0.967519	-1.74853	0.18309						'AFF2h'	-0.33058	0.856633	1.89603	0.171983	-0.315186	0.865571	-0.524784
'F10'	-2.23274	0.0620656	5.0034	0.0171983	-0.428837	0.786821	-0.163322	0.906005						'AFF2h'	0.308527	0.812296	0.419253	0.823387	-0.494137	0.820176	-1.05887	0.412087						'F10'	-0.579904	0.636676	2.07783	0.163579	-0.690236	0.924766	1.97637	0.147475						'F10'	1.08389	0.516646	-3.39233	0.0442241	1.18505	0.504836	3.54942
'AFp1'	-1.41913	0.215716	-1.05842	0.454905	1.91477	0.185936	1.49343	0.262557						'F10'	-0.879176	0.501393	2.53471	0.0754078	0.311857	0.917147	2.67539	0.0483016						'AFp1'	-1.28909	0.281402	-0.902761	0.616852	0.0554014	0.974203	0.814556	0.532228						'AFp1'	0.768862	0.623117	0.507098	0.742406	-2.11394	0.210124	-2.0019
'AFF5h'	-2.05468	0.0799437	-0.127885	0.963459	1.30429	0.411231	0.300408	0.831154						'AFp1'	-1.53336	0.214329	-0.760653	0.718231	0.0185336	0.9951	-0.311935	0.801426						'AFF5h'	-4.56577	0.0119774	0.12666	0.964966	0.121501	0.967936	1.20046	0.354166						'AFF5h'	-0.714557	0.634336	-0.81684	0.58597	-2.35479	0.18213	0.854504
'FFT9h'	-4.79222	0.00496104	2.03428	0.175668	-0.864168	0.547235	0.525349	0.697692						'AFF5h'	-4.33961	0.0175054	-0.858639	0.66122	-0.0056828	0.9951	1.89209	0.140346						'FFT9h'	-3.97436	0.015175	2.11333	0.159884	0.0457335	0.974203	2.21532	0.112505						'FFT9h'	0.50713	0.713064	-2.59179	0.0834117	2.57644	0.18213	3.7969
'FFT7h'	-3.57248	0.00935156	1.4857	0.316018	-0.254695	0.881047	0.930376	0.503981						'FFT9h'	-3.67506	0.0175054	0.425729	0.823387	0.697273	0.748279	2.85731	0.0359806						'FFT7h'	-4.00787	0.0109143	1.51116	0.318099	0.251876	0.967519	2.02224	0.139217						'FFT7h'	0.98345	0.556441	-1.9448	0.165573	1.03411	0.574939	1.59027
'FFC3h'	-0.98449	0.385071	-1.91914	0.199535	1.20449	0.411231	0.628297	0.638008						'FFT7h'	-3.65922	0.0175054	0.0716711	0.963675	0.418798	0.858954	2.16242	0.0890966						'FFC3h'	-0.329454	0.798323	-3.64449	0.0367117	-0.805755	0.839186	-0.68778	0.613175						'FFC3h'	-0.080964	0.977309	0.329324	0.870489	-1.50606	0.394185	0.811152
'FCC1h'	3.05242	0.0192457	1.27384	0.377287	-1.20514	0.415045	-5.84203	0.00303499						'FFC3h'	-1.41086	0.251733	-2.37264	0.151918	-0.0475448	0.9951	1.52363	0.23332						'FCC1h'	3.31721	0.0179149	-0.500789	0.833941	-0.593088	0.951528	-5.89612	0.00322468						'FCC1h'	-2.29006	0.254152	-0.832991	0.58401	0.874011	0.626202	4.02269
'FCC5h'	-2.10523	0.0779655	-0.417741	0.770189	-3.38193	0.0208364	0.337519	0.816036						'FCC1h'	2.29852	0.0871775	0.993831	0.566167	-0.801147	0.730265	-4.8232	0.00515948						'FCC5h'	-1.44598	0.244083	-2.15817	0.158245	-2.94032	0.128987	-0.0760734	0.938606						'FCC5h'	-0.6599	0.664099	-2.31171	0.122538	1.0146	0.574939	2.2806
'FTT9h'	-6.51704	0.00496104	2.34417	0.141104	-1.54336	0.325966	0.900215	0.503981						'FCC5h'	-2.24812	0.0629457	-1.99137	0.134595	-2.60387	0.2483	1.49896	0.2171						'FTT9h'	-2.81889	0.0405388	0.816315	0.655224	-1.29749	0.616207	2.94914	0.0281126						'FTT9h'	2.36377	0.254152	-2.66949	0.0834117	1.00712	0.574939	1.68474
'TTP7h'	-4.70117	0.00531123	2.77148	0.0686396	-2.9455	0.04966	-0.383967	0.785042						'FTT9h'	-5.18335	0.00859914	0.496758	0.823387	-0.914788	0.721759	2.03889	0.122435						'TTP7h'	-2.49782	0.0506568	0.163162	0.96167	-1.53931	0.5334	2.27892	0.0975142						'TTP7h'	2.19151	0.254152	-4.43451	0.0180582	1.45156	0.409073	3.24512
'CCP3h'	2.39177	0.0498432	0.976862	0.510586	-7.00803	0.00644936	-7.09737	0.00303499						'TTP7h'	-3.023	0.0281426	-0.594032	0.77531	-1.66336	0.487654	1.23574	0.332703						'CCP3h'	2.71508	0.0395374	1.93806	0.196834	-3.35208	0.128987	-4.88712	0.00257974						'CCP3h'	-1.81476	0.334292	0.40411	0.834429	3.93953	0.0988901	3.02872
'CPP1h'	5.30848	0.00567543	0.842	0.5453	-2.36132	0.126569	-4.25735	0.00410414						'CCP3h'	0.934522	0.438678	1.89414	0.243753	-2.64024	0.2483	-6.94244	0.00368535						'CPP1h'	2.36147	0.0696121	2.16862	0.158245	0.0402047	0.974203	-3.28407	0.0203883						'CPP1h'	-1.28275	0.441832	2.27985	0.122538	2.92226	0.171553	1.41561
'CPP5h'	2.13181	0.0672472	1.64544	0.252651	-2.03327	0.160953	-4.81026	0.00410414						'CPP1h'	1.66078	0.184404	3.67919	0.0343966	0.738565	0.748279	-5.1892	0.00386961						'CPP5h'	-1.19402	0.325725	3.13014	0.0490151	0.383146	0.967519	-3.63794	0.0156627						'CPP5h'	-0.935493	0.579813	0.820847	0.58401	1.17231	0.50767	1.70085
'TPP9h'	-1.66316	0.151081	1.71289	0.239829	3.11587	0.0429957	1.60907	0.224932						'CPP5h'	1.11427	0.360538	2.7886	0.116767	-0.588496	0.787931	-6.1311	0.00368535						'TPP9h'	0.31347	0.810487	0.321696	0.897774	0.58022	0.938926	1.84135	0.169668						'TPP9h'	1.67698	0.376965	-2.53859	0.0910971	-2.27078	0.18213	-0.509636
'POO9h'	2.90441	0.0144781	-3.48088	0.0306344	3.34654	0.0346653	2.65604	0.0504483						'TPP9h'	-0.125979	0.934849	-0.142101	0.936742	1.51645	0.531355	1.31976	0.296815						'POO9h'	3.08039	0.0349513	-3.12006	0.0490151	1.80687	0.416628	0.97515	0.45672						'POO9h'	0.237186	0.884422	1.85051	0.176837	-2.2044	0.19993	-2.96589
'PPO5h'	5.02581	0.00496104	-2.00832	0.193761	1.99512	0.182352	-0.998132	0.480757						'POO9h'	3.09637	0.0180582	-2.26456	0.153575	2.29855	0.358584	0.973654	0.445137						'PPO5h'	2.57719	0.0529768	-0.518463	0.813018	2.5596	0.209604	-0.440981	0.759902						'PPO5h'	-1.97963	0.265792	3.65514	0.0243642	0.40464	0.828145	-0.532483
'POO1'	4.35602	0.00496104	-4.08543	0.0257974	0.885265	0.544797	-2.07746	0.117423						'PPO5h'	2.5314	0.0580442	1.11299	0.531277	2.45683	0.321295	-2.06783	0.116088						'POO1'	3.48003	0.0257974	-2.99446	0.062013	0.0478732	0.974203	-2.11463	0.127111						'POO1'	-1.09908	0.506991	3.75488	0.0257974	0.733843	0.649875	-0.809039
'POO2'	4.79103	0.00515948	-3.60563	0.0368535	0.77522	0.597064	-1.62953	0.224932						'POO1'	2.80015	0.0489392	-1.88628	0.249024	1.26734	0.59423	-2.70279	0.0468279						'POO2'	3.13397	0.0320244	-3.17183	0.0490151	-0.145921	0.967936	-1.85377	0.169668						'POO2'	-1.56876	0.390688	2.27775	0.122538	0.00387885	0.9978	-0.562772
'PPO6h'	7.3186	0.00496104	-2.7169	0.0796162	1.99806	0.180319	1.06144	0.4554						'POO2'	3.10524	0.038293	-2.45341	0.134595	0.787583	0.730265	-2.06478	0.122435						'PPO6h'	2.39252	0.0647159	-1.1371	0.481087	1.93271	0.389025	0.646164	0.625768						'PPO6h'	-3.35765	0.180582	2.93786	0.0416728	-1.47339	0.409073	-2.88928
'POO10h'	2.08292	0.081318	-3.7215	0.0368535	2.59503	0.112403	3.00741	0.0287971						'PPO6h'	2.49325	0.0647465	-1.06094	0.55142	1.08438	0.635535	-0.316276	0.80015						'POO10h'	2.24758	0.0798582	-2.98962	0.062013	1.24373	0.649235	1.93023	0.148018						'POO10h'	-0.0625315	0.977309	2.00722	0.151064	-1.41742	0.409073	-2.91782
'TPP10h'	-0.84628	0.436682	-0.612742	0.681175	3.47677	0.0343966	4.2787	0.00303499						'POO10h'	2.5562	0.0584391	-4.05592	0.0343966	1.17941	0.59423	1.69171	0.186766						'TPP10h'	0.135956	0.901398	-0.812932	0.685856	2.75828	0.19735	2.43193	0.0828384						'TPP10h'	0.986927	0.556441	-0.389492	0.834429	-2.52115	0.18213	-1.61225
'CPP6h'	0.64256	0.578203	-1.86762	0.208909	0.514468	0.74557	-0.796288	0.555283						'TPP10h'	0.123003	0.934849	-1.36891	0.41001	1.33298	0.59306	2.28062	0.0849368						'CPP6h'	-1.79682	0.147414	1.68383	0.254806	1.50615	0.557153	-1.2443	0.326011						'CPP6h'	-0.816933	0.604822	1.92558	0.173688	-0.152502	0.937555	-0.885411
'CPP2h'	3.23299	0.0162346	0.66549	0.671105	-1.07706	0.460604	-3.16743	0.0233571						'CPP6h'	-0.341325	0.805682	-0.2011	0.901311	0.495294	0.820176	-1.60808	0.207058						'CPP2h'	2.24466	0.0798582	2.38693	0.126251	0.266805	0.967519	-2.87667	0.0254488						'CPP2h'	-1.12061	0.506991	1.2078	0.422433	1.89276	0.282377	0.868305
'CCP4h'	2.4791	0.0422602	2.51306	0.106934	-0.907772	0.522398	-2.44618	0.0728398						'CPP2h'	2.08301	0.107233	2.25624	0.154785	0.287687	0.932051	-3.7997	0.00451455						'CCP4h'	1.17507	0.337559	5.91981	0.00859914	-0.175637	0.967936	-3.59434	0.0171983						'CCP4h'	0.772189	0.616503	-1.65113	0.242254	0.193391	0.927505	-0.468339
'TTP8h'	-3.13787	0.00773923	-0.219129	0.938704	-1.15487	0.43517	0.852415	0.530801						'CCP4h'	2.6436	0.0580442	0.396961	0.840508	-0.548948	0.804691	-3.61466	0.0152439						'TTP8h'	-1.65262	0.187764	1.04825	0.532242	0.140294	0.967936	1.94918	0.151304						'TTP8h'	2.4111	0.181755	0.364382	0.871219	0.936088	0.601994	0.143383
'FTT10h'	-4.72529	0.00552802	2.00603	0.193481	-1.23686	0.411231	1.06231	0.459313						'TTP8h'	-2.1251	0.107233	0.245648	0.891568	-0.513025	0.820176	1.2623	0.324594						'FTT10h'	-1.37299	0.257571	-0.237133	0.943546	-1.70266	0.445005	1.77653	0.178116						'FTT10h'	2.97882	0.181755	-2.45622	0.104362	-0.354017	0.842251	0.771185
'FCC6h'	-3.56704	0.0104418	0.237828	0.887934	-1.90908	0.185936	-1.00669	0.469083						'FTT10h'	-2.59293	0.0580442	0.389887	0.823387	-1.3362	0.59306	2.08126	0.114558						'FCC6h'	-3.2634	0.0320244	1.90574	0.196834	-1.00619	0.762314	-1.66724	0.193657						'FCC6h'	3.0513	0.181755	0.781854	0.58597	-0.191369	0.927505	-0.462352
'FCC2h'	3.19753	0.0180582	1.79568	0.229461	-0.329596	0.850288	-5.17579	0.0033944						'FCC6h'	-0.418165	0.746012	1.12045	0.531277	-2.41552	0.322468	-1.49261	0.23782						'FCC2h'	2.96204	0.0390107	0.459363	0.849827	0.334499	0.967519	-5.10869	0.00343966						'FCC2h'	-1.13076	0.518356	-0.529302	0.740017	0.169027	0.936016	2.32916
'FFC4h'	-1.17446	0.300701	-0.76603	0.576738	0.0204	0.989101	0.985013	0.491399						'FCC2h'	2.71393	0.0580442	2.06829	0.200288	-0.193882	0.972197	-5.07355	0.00451455						'FFC4h'	-2.24929	0.0801963	-0.719687	0.690521	-0.408727	0.967519	-0.403371	0.765213						'FFC4h'	0.804018	0.6335	2.98654	0.0485598	-1.01574	0.574939	-2.22139
'FFT8h'	-3.07155	0.0162346	1.93629	0.199535	-2.09148	0.160953	0.026268	0.984802						'FFC4h'	-0.631166	0.625118	2.61854	0.116767	-1.18275	0.59423	-1.10594	0.394429						'FFT8h'	-3.29935	0.0320244	0.629789	0.777362	-1.18594	0.651901	0.908849	0.482233						'FFT8h'	0.850785	0.604822	-2.22053	0.12459	1.28739	0.443796	2.7259
'FFT10h'	-3.25839	0.0144781	3.56164	0.0368535	-0.560426	0.733862	0.546075	0.697692						'FFT8h'	-3.91236	0.0175054	0.955434	0.609973	-1.41315	0.578554	1.32312	0.296815						'FFT10h'	-1.38689	0.257571	0.448878	0.847433	-0.989405	0.762314	1.74569	0.18095						'FFT10h'	1.23245	0.470217	-2.8589	0.0729058	0.943024	0.598432	4.38779
'AFF6h'	-2.92997	0.0183078	0.0996834	0.967613	1.71434	0.235929	4.6323	0.00303499						'FFT10h'	-3.12262	0.0357835	1.97633	0.230085	-0.0476677	0.9951	2.38467	0.0704468						'AFF6h'	-4.21307	0.0090291	0.0938482	0.964966	0.268801	0.967519	2.03621	0.134418						'AFF6h'	0.871909	0.604822	0.213701	0.920469	-1.62329	0.375496	-1.31976
'AFp2'	-2.1833	0.0668388	-1.05988	0.454905	0.958671	0.522398	2.16114	0.11111						'AFF6h'	-2.32446	0.0762197	0.320794	0.855728	0.285765	0.932051	1.72743	0.186766						'AFp2'	-1.84704	0.127122	-0.0829773	0.964966	0.131741	0.967936	1.50809	0.23998						'AFp2'	0.99418	0.564641	0.835521	0.58401	-1.60347	0.369563	-1.85635
'FCz'	3.32955	0.0148831	1.6852	0.24916	-0.203565	0.909088	-5.47038	0.00303499						'AFp2'	-2.13487	0.106102	-0.460718	0.823387	-0.516395	0.804691	0.823994	0.532604						'FCz'	2.66932	0.042913	-0.170526	0.96167	0.0942035	0.974115	-5.1915	0.00322468						'FCz'	-2.42287	0.181755	-0.314114	0.871219	-0.461987	0.797408	2.90476
														'FCz'	1.88402	0.142574	2.05818	0.195323	-0.710168	0.762908	-4.94501	0.00451455
[truncated: 19 more columns]

## Sheet: fit_group_mean
fit_rest														fit_motor														fit_cognitive														fit_sensory
	theta		alpha		low_beta		high_beta								theta		alpha		low_beta		high_beta								theta		alpha		low_beta		high_beta								theta		alpha		low_beta		high_beta
Channel	mean	std	mean	std	mean	std	mean	std						Channel	mean	std	mean	std	mean	std	mean	std						Channel	mean	std	mean	std	mean	std	mean	std						Channel	mean	std	mean	std	mean	std	mean
'Fp1'	0.0845935	0.00540906	0.0833848	0.00879821	0.0785449	0.00561376	0.0865225	0.00970492						'Fp1'	0.0785567	0.0133706	0.076109	0.0103348	0.0818556	0.0054091	0.101623	0.0158099						'Fp1'	0.0864852	0.00446242	0.0819874	0.00757169	0.0807316	0.00516623	0.0941214	0.0120974						'Fp1'	0.0798367	0.0227567	0.0736167	0.0208743	0.0748351	0.0209725	0.088533
'Fz'	0.0988849	0.00704353	0.0851791	0.00451768	0.0819084	0.00706261	0.0883338	0.00813858						'Fz'	0.103699	0.00609948	0.0871161	0.00446717	0.0794132	0.00627525	0.0802002	0.00832351						'Fz'	0.099284	0.00550986	0.0839064	0.00405061	0.0797224	0.00549192	0.0852048	0.00692517						'Fz'	0.0937923	0.0257115	0.0807359	0.021754	0.0735685	0.0201728	0.0764794
'F3'	0.0930742	0.00522196	0.0858206	0.00410196	0.0831144	0.00561415	0.0917609	0.00635522						'F3'	0.0869533	0.00734843	0.0805565	0.00529795	0.0860746	0.004181	0.0994183	0.0114833						'F3'	0.0912931	0.00544905	0.0838827	0.0052593	0.0838406	0.00411743	0.0955121	0.00831764						'F3'	0.0808063	0.0234625	0.0748851	0.0203989	0.0772747	0.021109	0.0964086
'F7'	0.0907811	0.00826894	0.0825971	0.00952657	0.0805909	0.00545739	0.0810478	0.010837						'F7'	0.0856699	0.00720726	0.0896368	0.00675687	0.0814574	0.00818873	0.0789316	0.00786267						'F7'	0.0885793	0.00504087	0.0891867	0.00533433	0.0822635	0.0062156	0.0836836	0.0144529						'F7'	0.0787927	0.0245786	0.0772685	0.0222391	0.0732323	0.0202622	0.0863973
'FT9'	0.0944011	0.0107166	0.0829598	0.00982765	0.0838656	0.00930812	0.0739152	0.00733557						'FT9'	0.0840401	0.00582839	0.0956241	0.0090927	0.0815497	0.0113707	0.0732289	0.0117845						'FT9'	0.0886656	0.00754855	0.0919063	0.0107813	0.083006	0.0114761	0.0769448	0.00940618						'FT9'	0.0829806	0.0241313	0.0825276	0.0232441	0.0727821	0.0200346	0.0772117
'FC5'	0.0922721	0.00545855	0.0860541	0.00526309	0.0891193	0.00458822	0.0921963	0.0120878						'FC5'	0.0851348	0.00605693	0.0899325	0.00499658	0.0891756	0.00615137	0.0901285	0.00795454						'FC5'	0.0874062	0.00661566	0.0893548	0.00498734	0.0890384	0.0038513	0.0911289	0.0086543						'FC5'	0.077052	0.0234651	0.0782827	0.0219496	0.0795169	0.0217963	0.0943412
'FC1'	0.0976822	0.00686012	0.0814029	0.00662094	0.086119	0.00899871	0.0966888	0.0101248						'FC1'	0.0995786	0.00690728	0.0857972	0.00463993	0.0807976	0.00534908	0.0833397	0.00908584						'FC1'	0.0981587	0.00457702	0.0800964	0.00553264	0.0820768	0.0075179	0.0883592	0.00795382						'FC1'	0.0892599	0.0246526	0.0782556	0.0218014	0.0756273	0.0212072	0.0828437
'C3'	0.0872038	0.00656489	0.0818918	0.00651933	0.100854	0.00960659	0.106051	0.00709688						'C3'	0.0904638	0.0057681	0.0878156	0.00297507	0.0923448	0.00415211	0.0924337	0.00662894						'C3'	0.0841753	0.00765202	0.0864194	0.00619809	0.0945009	0.00897198	0.0982035	0.00550139						'C3'	0.0777373	0.0216433	0.0800172	0.0221199	0.0900257	0.0253361	0.0915495
'T7'	0.0942532	0.0112143	0.0850229	0.00664481	0.0960329	0.0117388	0.0875347	0.0112385						'T7'	0.0801194	0.00694596	0.0934086	0.00672772	0.0917264	0.00974295	0.086449	0.0127981						'T7'	0.0873475	0.00660153	0.0890467	0.00789688	0.0893291	0.00803024	0.0869508	0.00729187						'T7'	0.0773407	0.0222102	0.0824084	0.0232875	0.0808692	0.0228715	0.0890759
'TP9'	0.0927514	0.00916285	0.0825852	0.00738963	0.0932998	0.0133566	0.0949074	0.0158239						'TP9'	0.0780484	0.0101694	0.089075	0.00851829	0.0935223	0.0107124	0.0948814	0.0136078						'TP9'	0.0860118	0.0123752	0.0851855	0.00715411	0.0905703	0.0133505	0.0907826	0.0136393						'TP9'	0.0812781	0.0223925	0.0806743	0.0223923	0.0810026	0.0222512	0.083539
'CP5'	0.0899778	0.00433127	0.0863117	0.00489452	0.102589	0.00978625	0.0987753	0.0120033						'CP5'	0.0804902	0.0055295	0.0960676	0.00742846	0.0997432	0.00668711	0.0910636	0.00967959						'CP5'	0.0811449	0.00833135	0.0912948	0.00839142	0.0993248	0.00737112	0.0958702	0.00716589						'CP5'	0.0777323	0.0215213	0.0875118	0.0241832	0.0911479	0.0252205	0.0839918
'CP1'	0.0816223	0.00688207	0.0875164	0.00687076	0.0892928	0.00819346	0.0929887	0.00946858						'CP1'	0.0905309	0.00534945	0.0870371	0.0049795	0.0840245	0.00642569	0.0766542	0.00632267						'CP1'	0.0861964	0.0054591	0.091219	0.0075542	0.0880802	0.00686362	0.0861651	0.00626825						'CP1'	0.0787718	0.0221451	0.0843015	0.023135	0.0869626	0.0254196	0.0768951
'Pz'	0.0741589	0.0102835	0.09719	0.00833606	0.0800611	0.0113398	0.0742845	0.00958767						'Pz'	0.0900987	0.00320868	0.0883796	0.00358154	0.082655	0.00647689	0.0685395	0.0040105						'Pz'	0.0836354	0.00839481	0.0986577	0.0079956	0.0862113	0.00673	0.0740603	0.00538729						'Pz'	0.0811498	0.0236736	0.0873947	0.0241823	0.0855474	0.0240357	0.0675312
'P3'	0.0756794	0.0072936	0.0955541	0.00530987	0.0846216	0.00765353	0.0811845	0.00971028						'P3'	0.0885916	0.0037786	0.0911462	0.00690572	0.0902371	0.00448374	0.0820826	0.00445745						'P3'	0.0806248	0.00546345	0.0970464	0.00706795	0.0929979	0.00685167	0.0839641	0.00751132						'P3'	0.0769406	0.0221917	0.0905679	0.0249236	0.0927594	0.0256578	0.0751711
'P7'	0.0892092	0.00759385	0.0893424	0.00748588	0.0908292	0.00978357	0.0821434	0.0110669						'P7'	0.0789985	0.00675105	0.0928812	0.00739735	0.0975074	0.00591374	0.0939041	0.0112562						'P7'	0.0856816	0.00673056	0.0894094	0.00764218	0.0915891	0.00925038	0.0846529	0.010524						'P7'	0.0806764	0.0225345	0.0880898	0.0242697	0.0885039	0.0247367	0.0775072
'O1'	0.0798653	0.011099	0.0969254	0.00867299	0.0789566	0.0101444	0.0734482	0.0099978						'O1'	0.0925765	0.00633714	0.0894382	0.00520141	0.0887653	0.00333712	0.0848875	0.00745378						'O1'	0.087827	0.0116556	0.0884746	0.00657154	0.0865048	0.00856391	0.0819363	0.0105886						'O1'	0.0891045	0.0256913	0.0848854	0.0235186	0.0819081	0.0228438	0.0729452
'Oz'	0.0851721	0.00973129	0.0949023	0.00826083	0.0813986	0.0103801	0.0768778	0.00970662						'Oz'	0.0967038	0.00625467	0.0880158	0.00660247	0.0859983	0.00428546	0.0805521	0.00542901						'Oz'	0.0914672	0.0101443	0.0867424	0.00869364	0.0856602	0.00891276	0.0802	0.00772254						'Oz'	0.0903821	0.0259891	0.0819389	0.0229087	0.0805718	0.0228984	0.07302
'O2'	0.0804053	0.00890118	0.0976024	0.00857905	0.0811064	0.0116384	0.074594	0.0110715						'O2'	0.0954708	0.00757954	0.0886271	0.00746488	0.0879149	0.00517816	0.0848957	0.00935428						'O2'	0.0903741	0.0109363	0.0894685	0.00805444	0.0885081	0.00932525	0.0813154	0.00919392						'O2'	0.0875352	0.0250844	0.0830714	0.0231518	0.0815866	0.0231718	0.0744861
'P4'	0.0721721	0.00718393	0.10093	0.00734716	0.0835129	0.00838479	0.0757767	0.00781304						'P4'	0.0904445	0.00627667	0.0907713	0.00529011	0.0915999	0.00655454	0.0783466	0.00472402						'P4'	0.0814974	0.00710813	0.0976988	0.00788969	0.0937732	0.0109446	0.0798626	0.00843999						'P4'	0.0771225	0.0217113	0.0885383	0.0243025	0.0915202	0.0249036	0.0749194
'P8'	0.0835516	0.00865645	0.0932132	0.010234	0.0871386	0.01138	0.0767864	0.0115558						'P8'	0.0877384	0.00881011	0.0913311	0.00618372	0.0929361	0.00405232	0.0911827	0.00975138						'P8'	0.088414	0.00747828	0.0897434	0.00654132	0.0934933	0.00995896	0.083344	0.00824024						'P8'	0.0800677	0.0224253	0.0881586	0.0245913	0.0871316	0.0249259	0.0781129
'TP10'	0.0936869	0.00674297	0.0850961	0.00669696	0.091645	0.00837817	0.0858384	0.0103025						'TP10'	0.0802229	0.00859707	0.0865012	0.00994879	0.0920136	0.00641715	0.0987486	0.0132214						'TP10'	0.0905571	0.00663713	0.0873302	0.00787173	0.0895476	0.00646291	0.0876866	0.00885979						'TP10'	0.0795076	0.0226441	0.0797802	0.022178	0.07988	0.0226438	0.08044
'CP6'	0.0838542	0.00465064	0.0902338	0.00745073	0.0988904	0.00706178	0.0936217	0.00962421						'CP6'	0.0805519	0.00698819	0.0933652	0.00688828	0.0992077	0.00439435	0.092542	0.00686709						'CP6'	0.0829547	0.0062333	0.0922857	0.00753771	0.0981929	0.00487414	0.0935087	0.00465257						'CP6'	0.0781083	0.0212018	0.0874929	0.0241793	0.0922329	0.0250841	0.0845472
'CP2'	0.0812906	0.00700554	0.0906242	0.00642015	0.0888742	0.00646192	0.0895183	0.00714247						'CP2'	0.0880228	0.00430069	0.0894216	0.00439845	0.0873523	0.00659068	0.0768346	0.00445901						'CP2'	0.0846759	0.00635408	0.0928083	0.00692539	0.0888355	0.00569668	0.083239	0.00579597						'CP2'	0.0801056	0.0224495	0.0834456	0.0229206	0.0862583	0.024486	0.0745986
'Cz'	0.0922454	0.00606496	0.0803159	0.00734136	0.088969	0.0123915	0.0991531	0.0127084						'Cz'	0.0955701	0.00736102	0.0870459	0.00438117	0.0807931	0.00942199	0.0754483	0.00921343						'Cz'	0.0958799	0.00632092	0.0812712	0.00695498	0.0825878	0.0113916	0.0842728	0.0119502						'Cz'	0.0868304	0.024017	0.0806784	0.022244	0.0784867	0.0221801	0.0785104
'C4'	0.0877022	0.00702775	0.0835336	0.00602522	0.104483	0.00967348	0.106988	0.00744352						'C4'	0.0833779	0.00610683	0.0889563	0.00461978	0.0943849	0.00599112	0.0941981	0.0050443						'C4'	0.0834219	0.00726452	0.0850277	0.00698786	0.0965518	0.00839856	0.0968982	0.00625688						'C4'	0.0804214	0.0218699	0.0821682	0.0226325	0.0891622	0.0248332	0.0851521
'T8'	0.091245	0.00788852	0.0847888	0.0052703	0.0954427	0.00994189	0.0886316	0.0112882						'T8'	0.0792885	0.00508493	0.0882046	0.00442544	0.091757	0.00650114	0.0941763	0.00740647						'T8'	0.0848071	0.00950071	0.0866244	0.00755115	0.091162	0.00659055	0.0921047	0.00905634						'T8'	0.0800438	0.0220059	0.0845281	0.0233023	0.0827623	0.0229435	0.0844483
'FT10'	0.0914438	0.00754627	0.0837088	0.00743866	0.0835716	0.00867545	0.0777468	0.00771891						'FT10'	0.084071	0.00649599	0.0877714	0.00496357	0.0814072	0.00877542	0.0775399	0.0104865						'FT10'	0.0900678	0.00893931	0.08895	0.0080229	0.0827342	0.0063748	0.077773	0.00716725						'FT10'	0.0827266	0.0227214	0.0824683	0.0230374	0.0753913	0.0207448	0.0747889
'FC6'	0.0868995	0.00560858	0.0842925	0.0036818	0.0904119	0.00536475	0.0930281	0.00977622						'FC6'	0.0781725	0.00630166	0.0854353	0.00622255	0.0893047	0.00564903	0.0958324	0.00974345						'FC6'	0.0821704	0.00713014	0.0848303	0.00488323	0.0892197	0.00486605	0.0936592	0.00745299						'FC6'	0.0782965	0.021479	0.0811682	0.0219349	0.0805395	0.0219455	0.0898036
'FC2'	0.0966661	0.00432522	0.0821649	0.00652669	0.0862241	0.0085131	0.0963559	0.00719572						'FC2'	0.0989544	0.00536867	0.0871205	0.00387761	0.0818114	0.00648483	0.0835287	0.00871249						'FC2'	0.0960355	0.00448679	0.0803667	0.00485709	0.0813699	0.00624289	0.0880153	0.00646963						'FC2'	0.0905826	0.0251899	0.081204	0.0222585	0.0762685	0.0213385	0.0788482
'F4'	0.0898152	0.00271347	0.0851484	0.00279072	0.0850352	0.0053517	0.0933635	0.00573579						'F4'	0.0860596	0.00744559	0.0800072	0.00548137	0.0853906	0.00361907	0.10056	0.00548621						'F4'	0.087133	0.00468478	0.0822582	0.00496686	0.0824911	0.00300559	0.0966028	0.00584002						'F4'	0.084156	0.0231659	0.0789308	0.0216401	0.0782476	0.0211846	0.0902392
'F8'	0.0861933	0.00615677	0.0820785	0.00704011	0.0808175	0.00489952	0.0842171	0.00891316						'F8'	0.0812983	0.00625285	0.0854478	0.00632529	0.082112	0.00794455	0.0837877	0.00753592						'F8'	0.0856596	0.004112	0.087103	0.00748043	0.0813519	0.00311642	0.0835349	0.00692339						'F8'	0.0809543	0.0222912	0.0798722	0.022295	0.0756581	0.0211643	0.0842112
'Fp2'	0.0835159	0.00579524	0.0820264	0.00756938	0.0785365	0.00617378	0.0901098	0.00939737						'Fp2'	0.0792041	0.00960513	0.0760109	0.0050714	0.0833132	0.00534395	0.103203	0.0129813						'Fp2'	0.0830327	0.00436909	0.0813433	0.00579266	0.0793966	0.00444181	0.0955373	0.0109851						'Fp2'	0.0792916	0.0224772	0.0726353	0.0211036	0.0749358	0.0207395	0.0884355
'AF7'	0.0871478	0.00784005	0.0806025	0.0107868	0.0777571	0.00705418	0.0824866	0.00821468						'AF7'	0.0828352	0.00895791	0.0813501	0.00665206	0.0836393	0.00634548	0.0933087	0.0107909						'AF7'	0.0856347	0.00582197	0.0813115	0.00578405	0.0809509	0.00505032	0.0927525	0.0122499						'AF7'	0.0789521	0.0233791	0.0734851	0.0210954	0.0746419	0.02096	0.0911795
'AF3'	0.0896262	0.00541788	0.086711	0.00480187	0.0811978	0.00598893	0.0874933	0.00608759						'AF3'	0.0875206	0.0079539	0.0794683	0.00661303	0.0852651	0.00391873	0.0973179	0.0125446						'AF3'	0.0901767	0.00496858	0.0849186	0.00517716	0.0833571	0.00453137	0.0947114	0.0073114						'AF3'	0.0815855	0.0246772	0.0753079	0.0215061	0.0762155	0.0204937	0.0890278
'AFz'	0.0919457	0.00703086	0.0875913	0.00401314	0.0815204	0.0062082	0.0864129	0.00621692						'AFz'	0.0967021	0.00355899	0.0832274	0.00527462	0.0805146	0.00531033	0.0864747	0.00908431						'AFz'	0.0937824	0.00467746	0.0859068	0.00587906	0.0815611	0.00561635	0.0899606	0.00784262						'AFz'	0.0889885	0.0242351	0.0787363	0.0216427	0.0747305	0.0201179	0.0785878
'F1'	0.0966439	0.00660132	0.0851892	0.00428732	0.0826443	0.00675359	0.0903623	0.00822534						'F1'	0.0982373	0.00616904	0.0849557	0.00530255	0.0815765	0.00531313	0.0871907	0.00960475						'F1'	0.097339	0.00508487	0.0840385	0.00400391	0.0812144	0.00495569	0.0888879	0.00696797						'F1'	0.091135	0.0252138	0.0791015	0.0213706	0.0747885	0.0204972	0.0836053
'F5'	0.0902356	0.00565987	0.0844998	0.00640943	0.0827038	0.00491483	0.0887832	0.00769944						'F5'	0.0849225	0.00680752	0.0838518	0.00399885	0.0861408	0.00632556	0.0926777	0.0089126						'F5'	0.0881068	0.00420114	0.085468	0.00238383	0.0846402	0.00521462	0.0924755	0.00893465						'F5'	0.0798191	0.0224508	0.0766286	0.021468	0.0764353	0.0211167	0.0925946
'FT7'	0.0924765	0.00815395	0.0853354	0.00811542	0.0854116	0.00763453	0.0786545	0.00801335						'FT7'	0.0831675	0.00789066	0.0936998	0.00856743	0.0844798	0.00945163	0.0794022	0.0111203						'FT7'	0.0867309	0.00827611	0.0898519	0.00695568	0.0843544	0.00809268	0.0833823	0.0111274						'FT7'	0.0777803	0.024372	0.0813224	0.0236329	0.0747314	0.0209238	0.0878696
'FC3'	0.0950729	0.00646964	0.0834873	0.00485756	0.0886651	0.00632668	0.0988838	0.00693772						'FC3'	0.0916005	0.00496195	0.0839426	0.00444209	0.0871879	0.0033164	0.0949037	0.00780322						'FC3'	0.0926033	0.00552787	0.082645	0.00408205	0.0869603	0.00536983	0.0959707	0.00480579						'FC3'	0.0831966	0.0241267	0.0760096	0.0211756	0.0804178	0.0220654	0.0949134
'C1'	0.0913631	0.00626039	0.0809041	0.00664978	0.0919084	0.0113314	0.0995667	0.0093509						'C1'	0.0947187	0.0060415	0.0869903	0.00381481	0.0819909	0.00642458	0.079278	0.00812994						'C1'	0.0938696	0.00573662	0.0820589	0.00491413	0.0858768	0.00954397	0.0875846	0.00907939						'C1'	0.0850078	0.0233216	0.0810186	0.0223639	0.0830537	0.0237199	0.0828222
'C5'	0.0907353	0.0063679	0.084465	0.00488927	0.101932	0.00588363	0.100436	0.00908501						'C5'	0.0792962	0.00647585	0.0922183	0.0045467	0.095986	0.00678895	0.0948915	0.00847883						'C5'	0.0823698	0.00667208	0.0892023	0.00617404	0.096217	0.00645816	0.0977892	0.00618065						'C5'	0.0759287	0.020925	0.0831099	0.0230274	0.0880391	0.0243431	0.0911093
'TP7'	0.0962351	0.00925711	0.0846049	0.00433901	0.0991823	0.0125593	0.087949	0.0109448						'TP7'	0.0771267	0.00471558	0.0938045	0.00666278	0.0984583	0.00843766	0.0910353	0.0143125						'TP7'	0.0879324	0.00699237	0.0885387	0.00740415	0.0946003	0.00922924	0.0896618	0.00864277						'TP7'	0.0775603	0.0224843	0.084356	0.0234121	0.08793	0.0247028	0.0880793
'CP3'	0.0823458	0.00633202	0.0853106	0.00669938	0.0974404	0.00915284	0.101024	0.0116099						'CP3'	0.087714	0.00490538	0.089316	0.006658	0.0934678	0.00450244	0.0875419	0.00471528						'CP3'	0.0803301	0.00678203	0.0910827	0.00874266	0.0956098	0.0102327	0.0955731	0.00759473						'CP3'	0.0755191	0.0213109	0.0860675	0.0238714	0.0933355	0.0263523	0.0830922
'P1'	0.0751473	0.00854032	0.0939998	0.00780716	0.0813274	0.00882342	0.0795962	0.0114879						'P1'	0.0907711	0.00409362	0.0882954	0.00436259	0.0850588	0.00548863	0.0744878	0.00458533						'P1'	0.0827589	0.00725769	0.0975119	0.00955475	0.0887082	0.00605505	0.080471	0.00742264						'P1'	0.0779951	0.0226507	0.0878675	0.0241085	0.0888466	0.0249844	0.0711996
'P5'	0.0817622	0.00817889	0.0939689	0.00469403	0.0869106	0.00907624	0.080819	0.00985134						'P5'	0.083278	0.00583099	0.0932137	0.00727703	0.0940964	0.00453882	0.0886094	0.0102483						'P5'	0.082163	0.00697564	0.0941767	0.00414197	0.0934427	0.00769873	0.0847718	0.00890634						'P5'	0.0782051	0.0224543	0.0919735	0.0250151	0.0918536	0.025754	0.0763534
'PO7'	0.0815128	0.0109662	0.0939375	0.00891706	0.0818347	0.0107974	0.0741624	0.0128095						'PO7'	0.0844803	0.0110854	0.0885432	0.00894026	0.0916295	0.0046512	0.0905865	0.0130525						'PO7'	0.0852722	0.0111623	0.0897185	0.00649348	0.0883181	0.00979497	0.0823309	0.0116063						'PO7'	0.0825437	0.0235178	0.0875264	0.0238302	0.0860608	0.0242774	0.0757273
'PO3'	0.0731601	0.0116443	0.100009	0.00739819	0.0776792	0.0119887	0.070068	0.00837045						'PO3'	0.0941896	0.00541797	0.0910731	0.00645013	0.0876093	0.00553769	0.0763565	0.00521139						'PO3'	0.0835917	0.00832104	0.0957301	0.00539496	0.0896761	0.00966339	0.0783679	0.00907292						'PO3'	0.0826836	0.0241829	0.0895587	0.0245314	0.0859908	0.0239219	0.0685584
'POz'	0.0744861	0.0135628	0.0995655	0.00936686	0.0783847	0.0153919	0.0691951	0.00914665						'POz'	0.0947173	0.00410722	0.0895324	0.00756042	0.0848933	0.0073088	0.0712398	0.00607065						'POz'	0.0855331	0.00710554	0.0958764	0.00913276	0.0876088	0.0114972	0.0742057	0.00525512						'POz'	0.0863028	0.0248401	0.0866267	0.0238167	0.0829544	0.0229387	0.0664375
'PO4'	0.0724604	0.0101093	0.102165	0.00894142	0.0788986	0.0121472	0.0693436	0.00814122						'PO4'	0.0974354	0.00627066	0.0902304	0.00483057	0.0877308	0.0067964	0.074675	0.00593357						'PO4'	0.0864407	0.0103694	0.0957441	0.00792754	0.0909821	0.0124538	0.0763954	0.00855304						'PO4'	0.0829567	0.0243617	0.0872755	0.0240927	0.0851821	0.0239954	0.0698848
'PO8'	0.0783806	0.00797039	0.0981239	0.0109549	0.0814182	0.0121733	0.0727579	0.0131232						'PO8'	0.0908641	0.0096049	0.0876368	0.00825653	0.0892069	0.00428239	0.0912025	0.0121345						'PO8'	0.0897017	0.0108275	0.090109	0.00712029	0.0903876	0.0110944	0.0813604	0.0103201						'PO8'	0.0839038	0.0241213	0.0858355	0.0243326	0.0833675	0.0238731	0.0757307
'P6'	0.0752147	0.00678665	0.0997938	0.00891559	0.0842048	0.0104391	0.0749876	0.00962349						'P6'	0.0899384	0.00841542	0.0912104	0.00447647	0.0935147	0.00526629	0.0855735	0.00834145						'P6'	0.08394	0.00947098	0.094048	0.00614551	0.0953917	0.0124245	0.0824867	0.0105184						'P6'	0.077367	0.0216406	0.0893471	0.0243913	0.0888003	0.0242603	0.0766681
'P2'	0.0727923	0.00910948	0.0991313	0.00759261	0.082083	0.0104167	0.0757403	0.00711557						'P2'	0.090983	0.00465322	0.0892648	0.00470101	0.0870262	0.00619668	0.0721748	0.00346115						'P2'	0.0817652	0.00695132	0.0992087	0.00861406	0.0906908	0.008804	0.0771938	0.00538484						'P2'	0.0793225	0.022747	0.0868187	0.0239497	0.0874855	0.0242792	0.0709106
'CPz'	0.0819829	0.00779752	0.089354	0.0085268	0.0846091	0.00726077	0.0868756	0.00811637						'CPz'	0.0894084	0.00582677	0.087617	0.00486902	0.0822253	0.007318	0.0714229	0.00524734						'CPz'	0.0886517	0.00621632	0.0905532	0.00776009	0.0843769	0.00554433	0.079181	0.00662527						'CPz'	0.0809594	0.0226895	0.0834697	0.0227221	0.0833372	0.0240744	0.0726336
'CP4'	0.0796426	0.00591256	0.0922591	0.00656709	0.0971691	0.00762858	0.0956458	0.00797904						'CP4'	0.0836292	0.0070548	0.0910704	0.00592206	0.0947516	0.00481932	0.0862237	0.00365883						'CP4'	0.0795413	0.00701142	0.0937462	0.00733437	0.0960631	0.00616581	0.0910733	0.00729512						'CP4'	0.0769653	0.0214074	0.0846966	0.0233397	0.0935927	0.02606	0.0816281
'TP8'	0.0915284	0.00714292	0.0871647	0.00652598	0.0955122	0.0082682	0.0852815	0.00898517						'TP8'	0.0788048	0.00939496	0.0886502	0.00961908	0.0968298	0.00757334	0.100011	0.0115928						'TP8'	0.0865974	0.00545249	0.0878083	0.00611459	0.0934218	0.00589435	0.0916411	0.00640844						'TP8'	0.0771209	0.0221153	0.0864931	0.0240431	0.0877747	0.0256582	0.0852974
'C6'	0.0893991	0.00847173	0.083959	0.00542971	0.103733	0.00743862	0.102757	0.0138046						'C6'	0.0755493	0.00468741	0.0878857	0.0069636	0.0953148	0.00480071	0.100054	0.00783484						'C6'	0.0809826	0.010412	0.0850116	0.00709072	0.0969225	0.00665697	0.0997943	0.00842064						'C6'	0.0786733	0.0217601	0.0831679	0.0227257	0.0867507	0.0233638	0.0894972
'C2'	0.0912662	0.00614927	0.0829702	0.00700271	0.0923265	0.0099953	0.0983574	0.00772869						'C2'	0.092596	0.00546018	0.0885537	0.00326522	0.0853744	0.00689424	0.0815206	0.00694329						'C2'	0.0925923	0.00428857	0.0835468	0.00676786	0.0866545	0.00907469	0.0867411	0.00735378						'C2'	0.0854722	0.0234977	0.0824588	0.0223171	0.0825635	0.0230165	0.0781378
'FC4'	0.0917668	0.00457058	0.0841033	0.00457853	0.093286	0.00741473	0.0989635	0.00459703						'FC4'	0.0881319	0.00712273	0.0848272	0.00431754	0.0888604	0.00473333	0.0973093	0.00852326						'FC4'	0.0894207	0.00401686	0.08136	0.00428569	0.0868338	0.0050335	0.094531	0.00500656						'FC4'	0.0852955	0.0231163	0.0810763	0.0217857	0.0808962	0.0218878	0.0874244
'FT8'	0.0883182	0.00644986	0.0847146	0.00601088	0.0864689	0.00726802	0.0834098	0.00898784						'FT8'	0.0811293	0.00772517	0.0883641	0.00453668	0.0859728	0.00809202	0.0844928	0.00926195						'FT8'	0.0845955	0.00613757	0.0875161	0.00692177	0.0849567	0.00410861	0.0845037	0.00779417						'FT8'	0.079004	0.0222814	0.0833619	0.0235368	0.0770579	0.0214585	0.0853768
'F6'	0.0854503	0.00552271	0.0833451	0.00573754	0.0840276	0.00469052	0.0916755	0.00957745						'F6'	0.0831968	0.00802373	0.0837322	0.00540202	0.0831061	0.00450964	0.0936199	0.0123638						'F6'	0.0834981	0.004796	0.0835723	0.00461084	0.0829339	0.00317938	0.0929673	0.00720636						'F6'	0.0804383	0.0221258	0.0774434	0.021417	0.0785441	0.0214542	0.0926972
'AF8'	0.0844818	0.0060042	0.0802685	0.00894248	0.0780092	0.00624175	0.0843986	0.00652442						'AF8'	0.0762465	0.0111718	0.0776027	0.00807157	0.0813214	0.00703846	0.0993136	0.0172477						'AF8'	0.0832242	0.00397485	0.0825074	0.00523382	0.0792977	0.00391189	0.0899594	0.00895917						'AF8'	0.0794181	0.0238385	0.0736245	0.0219203	0.0752254	0.0209372	0.0880244
'AF4'	0.0871688	0.00362945	0.0863731	0.00336229	0.0822698	0.00513176	0.0892353	0.00608975						'AF4'	0.0887462	0.0055715	0.0805879	0.00541163	0.0821397	0.0032614	0.0947505	0.00986814						'AF4'	0.0833763	0.0152075	0.0807529	0.0139883	0.0790545	0.00729746	0.0968528	0.018973						'AF4'	0.0832055	0.0232742	0.0765682	0.0215367	0.0765987	0.020652	0.0870405
'F2'	0.0956734	0.00509274	0.0849831	0.0047495	0.083712	0.00728544	0.0910527	0.00660177						'F2'	0.0983217	0.00590448	0.0854769	0.0060994	0.0813607	0.00567096	0.0872985	0.00954209						'F2'	0.0938632	0.00661268	0.0819149	0.00503671	0.0801053	0.0049369	0.0904774	0.00936704						'F2'	0.0914009	0.0250906	0.0802515	0.021733	0.0751966	0.0204818	0.0807406
'Iz'	0.0963954	0.00765807	0.0846618	0.00720224	0.0853723	0.00916395	0.0839955	0.0112835						'Iz'	0.0914441	0.00871255	0.0863889	0.00534983	0.0869698	0.00736918	0.0883658	0.00816728						'Iz'	0.0927376	0.0117054	0.081732	0.00794584	0.0837958	0.00912959	0.0853729	0.0112307						'Iz'	0.0867236	0.0237058	0.0781049	0.0215975	0.0798433	0.0224559	0.0821717
'F9'	0.0926734	0.00987365	0.0824332	0.0109748	0.0785234	0.00701918	0.0724815	0.0096227						'F9'	0.0859005	0.00657915	0.0912013	0.00846756	0.0789568	0.011356	0.0708434	0.0111153						'F9'	0.089566	0.00614317	0.0904078	0.0102391	0.079782	0.00896195	0.0770443	0.0109262						'F9'	0.0827258	0.0246214	0.079568	0.0224513	0.071148	0.0193338	0.0763778
'AFF1h'	0.0949385	0.00660656	0.0864988	0.00391671	0.0815291	0.00614159	0.0870755	0.0073867						'AFF1h'	0.0977797	0.00469095	0.0843367	0.00540421	0.0812203	0.00535391	0.0874372	0.0104899						'AFF1h'	0.0967329	0.00525984	0.0856556	0.00459819	0.081956	0.005112	0.0893249	0.00772843						'AFF1h'	0.0899946	0.0248809	0.0787447	0.0213801	0.0749174	0.0203453	0.0806629
'FFC1h'	0.0990307	0.00721872	0.0826399	0.00603698	0.0829064	0.00787682	0.0910316	0.00908791						'FFC1h'	0.102711	0.00617638	0.0878379	0.00483395	0.0791113	0.00622043	0.0800318	0.00823558						'FFC1h'	0.0999223	0.00449088	0.0820773	0.00512779	0.0801315	0.0065109	0.085499	0.0074091						'FFC1h'	0.0928254	0.0254114	0.0800734	0.0217078	0.0734894	0.0204619	0.0782155
'FFC5h'	0.0922941	0.00380717	0.0851109	0.00465448	0.0853262	0.00436606	0.0947079	0.00723608						'FFC5h'	0.0844848	0.00646028	0.0818254	0.00399989	0.08783	0.00483777	0.100366	0.0110254						'FFC5h'	0.0888677	0.00665875	0.0830479	0.00540605	0.0852467	0.00390704	0.0973687	0.00772334						'FFC5h'	0.0792279	0.0230746	0.0755564	0.0208019	0.0779774	0.0212584	0.0979529
'FTT7h'	0.0921943	0.00758995	0.0858463	0.00579784	0.0927122	0.00899047	0.0875737	0.0111391						'FTT7h'	0.0814461	0.00568539	0.0927637	0.00582799	0.0905575	0.0090102	0.0877777	0.0100884						'FTT7h'	0.086249	0.00611259	0.090754	0.00589022	0.0901762	0.00626013	0.0894762	0.0074713						'FTT7h'	0.0770381	0.0230444	0.0824047	0.0236642	0.0798614	0.0224501	0.0902056
'FCC3h'	0.0942078	0.0069532	0.08059	0.00762165	0.0918741	0.0095226	0.100965	0.00897228						'FCC3h'	0.0944725	0.00654878	0.0857374	0.00455973	0.0847519	0.00535483	0.087732	0.00794066						'FCC3h'	0.0926317	0.00551119	0.0820139	0.00347479	0.087501	0.00956191	0.092312	0.00702062						'FCC3h'	0.0844017	0.0233743	0.0777081	0.0217365	0.0825041	0.0230304	0.0890126
'CCP1h'	0.0875101	0.00667653	0.0835744	0.00655727	0.0893864	0.00995708	0.095939	0.00992661						'CCP1h'	0.092247	0.00597927	0.0868467	0.003906	0.0816066	0.00745157	0.0749546	0.00759526						'CCP1h'	0.092738	0.00524784	0.0846402	0.00676951	0.0844546	0.00839785	0.0840928	0.00981515						'CCP1h'	0.0831812	0.0227058	0.0813913	0.0222563	0.0812455	0.0238424	0.0775114
'CCP5h'	0.087298	0.0049405	0.0824493	0.00634425	0.104054	0.00733428	0.106557	0.00897962						'CCP5h'	0.0841155	0.00552593	0.0905499	0.00483202	0.0959778	0.0050246	0.0934712	0.00453222						'CCP5h'	0.0804887	0.00756394	0.0893468	0.00729892	0.0976868	0.00804624	0.099551	0.00745495						'CCP5h'	0.0758992	0.0208614	0.0838785	0.0231462	0.0920846	0.0252919	0.0890539
'TPP7h'	0.0900414	0.00544777	0.0890931	0.00558182	0.0959322	0.0105268	0.0878237	0.0106198						'TPP7h'	0.0779575	0.00706764	0.0959067	0.00864401	0.0988354	0.00624512	0.0926001	0.0124132						'TPP7h'	0.0843177	0.00604869	0.0905015	0.00695462	0.0965557	0.00698879	0.0903671	0.00819792						'TPP7h'	0.078346	0.0216679	0.0882477	0.0241647	0.0898748	0.0254098	0.0812225
'P9'	0.0940382	0.00907534	0.0857624	0.00484536	0.0899441	0.0081693	0.0862422	0.00919294						'P9'	0.0814329	0.011104	0.0880391	0.00506201	0.0927738	0.0119469	0.0950272	0.012471						'P9'	0.0888117	0.0125512	0.0838127	0.00731539	0.0877536	0.0128849	0.0863254	0.0132574						'P9'	0.0831158	0.0228807	0.0812592	0.0220124	0.0824447	0.0224541	0.0829063
'PPO9h'	0.0878051	0.00952107	0.0887229	0.00888648	0.0871807	0.0100849	0.0800589	0.0141064						'PPO9h'	0.0801485	0.00888926	0.0882866	0.00602376	0.0941851	0.00513979	0.097138	0.0114277						'PPO9h'	0.0866134	0.00902324	0.0868103	0.00780386	0.087431	0.00915686	0.0845858	0.0117426						'PPO9h'	0.0835895	0.022941	0.0849142	0.0234093	0.0856934	0.0236349	0.0791622
'PO9'	0.0907612	0.0100578	0.0863924	0.00844835	0.0856555	0.00875088	0.0814734	0.0132108						'PO9'	0.0856614	0.00897667	0.0867191	0.00467411	0.0882257	0.00603912	0.0917783	0.0131855						'PO9'	0.0893953	0.00837338	0.0841285	0.0085466	0.0840172	0.00869451	0.0842399	0.0099317						'PO9'	0.0853178	0.023142	0.0797663	0.0217375	0.0804201	0.0222702	0.0792
'O9'	0.0943724	0.0075477	0.0856629	0.00686214	0.0845625	0.00780054	0.0825073	0.0104575						'O9'	0.0878781	0.0111336	0.0858606	0.0045644	0.088287	0.00770655	0.0928555	0.0120841						'O9'	0.0903529	0.0115845	0.0814696	0.00744856	0.0828263	0.00982478	0.0860896	0.011281						'O9'	0.0864032	0.0238027	0.0791097	0.0218444	0.0797926	0.0222104	0.0815273
'OI1h'	0.0896588	0.00929868	0.0902097	0.00727775	0.0833965	0.00936532	0.0801087	0.0105857						'OI1h'	0.0932871	0.00597767	0.0872202	0.00555296	0.0867788	0.00408178	0.0864415	0.00584045						'OI1h'	0.0914551	0.0109004	0.0829834	0.00767877	0.0840462	0.00759524	0.0838347	0.00938158						'OI1h'	0.0889303	0.024854	0.0806042	0.0222971	0.0795435	0.0224527	0.0785285
'PPO1h'	0.07208	0.0121884	0.0985141	0.00829154	0.0787954	0.0138926	0.0708753	0.00951714						'PPO1h'	0.0931065	0.004777	0.089036	0.00576097	0.0847296	0.00555017	0.0719939	0.00494197						'PPO1h'	0.083547	0.00715177	0.0990299	0.00709676	0.0890289	0.00913592	0.0764004	0.00671105						'PPO1h'	0.0830072	0.0242723	0.0894447	0.024601	0.086572	0.0239771	0.0675809
'CPP3h'	0.0776325	0.00686775	0.0911194	0.00787543	0.0896557	0.00866367	0.0907238	0.0115494						'CPP3h'	0.0895873	0.00515597	0.0885156	0.00562435	0.0888768	0.00479504	0.0805958	0.00383482						'CPP3h'	0.0810398	0.00560822	0.0952386	0.00924744	0.0924769	0.00835144	0.0880547	0.0075347						'CPP3h'	0.0768265	0.0220486	0.0872689	0.0241864	0.0920741	0.0263418	0.0774246
'CPP4h'	0.0757366	0.00716614	0.096567	0.00642049	0.0884899	0.00743029	0.0844933	0.00682678						'CPP4h'	0.0877017	0.00524014	0.0905242	0.00546087	0.0916835	0.00561638	0.0786447	0.00343844						'CPP4h'	0.0796405	0.00618106	0.0977451	0.00853264	0.0934003	0.00735987	0.0836018	0.00662396						'CPP4h'	0.0769106	0.0217111	0.0860054	0.0237289	0.0916563	0.0256464	0.0765256
'PPO2h'	0.0724194	0.0119224	0.100276	0.00792523	0.0793519	0.0135426	0.0702151	0.0078517						'PPO2h'	0.0939049	0.00512836	0.0897112	0.00431223	0.0853803	0.00719461	0.070975	0.00466999						'PPO2h'	0.0842108	0.00810011	0.0992286	0.00798826	0.0897676	0.0104312	0.0744856	0.00602782						'PPO2h'	0.0824539	0.0240932	0.0868629	0.0239952	0.0850539	0.0234146	0.0675445
'OI2h'	0.0912109	0.00895301	0.0889185	0.00723489	0.0838298	0.0102111	0.0823555	0.0130865						'OI2h'	0.0935236	0.00762668	0.087441	0.00733698	0.08722	0.00532682	0.0870101	0.00730897						'OI2h'	0.0922512	0.0116316	0.0838427	0.00797642	0.085463	0.00840604	0.0839095	0.00950316						'OI2h'	0.0883822	0.0245458	0.0798263	0.0220862	0.0794971	0.0226384	0.078317
'O10'	0.0930377	0.00897884	0.0846718	0.00815278	0.0865659	0.0117835	0.0872171	0.0165306						'O10'	0.0901436	0.00740242	0.0867063	0.00728336	0.0877953	0.00556691	0.0925894	0.00866623						'O10'	0.0912657	0.0134468	0.0817324	0.00761029	0.0853419	0.0088115	0.0874997	0.0125878						'O10'	0.0840792	0.0229074	0.0780078	0.021286	0.0797847	0.0222937	0.0836739
'PO10'	0.0911063	0.00871842	0.0858396	0.00928404	0.0892095	0.012826	0.0866316	0.0184399						'PO10'	0.0857698	0.00728074	0.0865228	0.00621237	0.0901921	0.00449205	0.097207	0.00994011						'PO10'	0.0898706	0.0115895	0.0835029	0.00847689	0.087563	0.00837821	0.0884811	0.0115197						'PO10'	0.0820425	0.0226935	0.0799363	0.0222182	0.081675	0.0229512	0.0841679
'PPO10h'	0.0857029	0.00779443	0.0908809	0.0104505	0.0867164	0.011941	0.0788228	0.01448						'PPO10h'	0.0841091	0.0122506	0.0863669	0.00982897	0.0908832	0.00521832	0.097541	0.0160625						'PPO10h'	0.0893318	0.00881262	0.0868562	0.00789696	0.0904764	0.00954217	0.0844126	0.0101346						'PPO10h'	0.0805381	0.022748	0.0837065	0.023495	0.0847116	0.0241824	0.0832715
'P10'	0.0917205	0.00736594	0.0858369	0.0082204	0.0893236	0.0113272	0.0844648	0.0117022						'P10'	0.0827474	0.00861829	0.0852911	0.008816	0.0909114	0.00671116	0.0972378	0.0150331						'P10'	0.0891375	0.00802569	0.0855349	0.00925787	0.0869292	0.00733075	0.0885938	0.0118645						'P10'	0.0830624	0.0228365	0.0831237	0.0228358	0.0831589	0.023313	0.0798246
'TPP8h'	0.0839215	0.00643345	0.0932539	0.00886427	0.0906461	0.00829775	0.0815053	0.00907769						'TPP8h'	0.0829226	0.0109348	0.0915744	0.0068825	0.0974838	0.00502786	0.0938708	0.0106176						'TPP8h'	0.0846604	0.0063407	0.0916154	0.00669969	0.095774	0.00889488	0.0877724	0.00861665						'TPP8h'	0.0782528	0.0217713	0.0883656	0.0244106	0.088608	0.0249116	0.0820157
'CCP6h'	0.0863685	0.00718565	0.0855681	0.00720992	0.105706	0.00797833	0.106057	0.0108859						'CCP6h'	0.0794921	0.00639069	0.0912384	0.00662907	0.0984501	0.00348535	0.095193	0.0058944						'CCP6h'	0.0806009	0.00809052	0.0894175	0.00755678	0.0992696	0.00611686	0.0982306	0.00680645						'CCP6h'	0.0781146	0.0211487	0.0833039	0.0230292	0.0927136	0.0253346	0.0876214
'CCP2h'	0.0876958	0.00632005	0.0837298	0.00802861	0.0879584	0.00906303	0.0926158	0.0112253						'CCP2h'	0.0915012	0.00565502	0.0877527	0.00461103	0.0837192	0.00768632	0.0752247	0.00631425						'CCP2h'	0.091509	0.00569614	0.0857115	0.00788435	0.0844105	0.00840004	0.0823948	0.00858077						'CCP2h'	0.0844755	0.0233787	0.0828713	0.0224063	0.0825165	0.0232321	0.075807
'FCC4h'	0.0923565	0.00534913	0.0827572	0.00634956	0.097151	0.0109307	0.102162	0.0049938						'FCC4h'	0.0906735	0.00561355	0.0878367	0.00345879	0.0889705	0.00752641	0.0904443	0.00731677						'FCC4h'	0.0901002	0.00349165	0.0817491	0.00480856	0.0906563	0.00904629	0.092626	0.00504776						'FCC4h'	0.0855307	0.0232897	0.0822689	0.0223353	0.0845458	0.0235013	0.0819165
'FTT8h'	0.0885518	0.00693836	0.0843468	0.00458706	0.094427	0.00813126	0.0932246	0.0117741						'FTT8h'	0.0766942	0.00549198	0.0868475	0.00609697	0.0915547	0.00785342	0.095561	0.00589596						'FTT8h'	0.0834135	0.00837524	0.0855469	0.00590328	0.0920137	0.00520784	0.0945081	0.00774079						'FTT8h'	0.0772354	0.0218258	0.0819026	0.0222818	0.0824259	0.0227409	0.0909925
'FFC6h'	0.0882868	0.00451254	0.0839489	0.00361847	0.0875247	0.00434824	0.0960913	0.00760026						'FFC6h'	0.0840732	0.00464766	0.0826692	0.0039372	0.0857132	0.00348023	0.0985659	0.00661979						'FFC6h'	0.0846783	0.004279	0.0816042	0.0047147	0.0841668	0.00278518	0.0968616	0.00455505						'FFC6h'	0.0803246	0.0222912	0.0789019	0.0216	0.0795115	0.0213914	0.0937552
'FFC2h'	0.0983144	0.0058419	0.0838937	0.00517913	0.083567	0.00822854	0.0921134	0.00849814						'FFC2h'	0.102838	0.00560703	0.0880531	0.005489	0.0790602	0.00606614	0.0800218	0.00852936						'FFC2h'	0.0985979	0.00564762	0.0822497	0.00407331	0.079703	0.00588109	0.0859887	0.00740037						'FFC2h'	0.0930196	0.0258038	0.0805493	0.021924	0.073712	0.0205056	0.0766657
'AFF2h'	0.0936817	0.00561648	0.0872142	0.00361516	0.0827491	0.00592914	0.0887875	0.00662662						'AFF2h'	0.098372	0.0040061	0.0844525	0.00588453	0.0818913	0.00515841	0.0884203	0.00819079						'AFF2h'	0.0939154	0.00613898	0.0847733	0.00490622	0.0811046	0.00478478	0.0901648	0.00846243						'AFF2h'	0.0900754	0.0246727	0.0797743	0.0216804	0.0756414	0.0204043	0.0808093
'F10'	0.0886072	0.0072503	0.0801388	0.00941043	0.0767852	0.00797324	0.075112	0.00972933						'F10'	0.0856552	0.00643254	0.0862969	0.00666562	0.077643	0.00753967	0.0742352	0.00973135						'F10'	0.0872539	0.00799318	0.0858957	0.0122296	0.0771843	0.00531802	0.0771288	0.0147705						'F10'	0.0818404	0.0228307	0.0787169	0.0224415	0.0728225	0.020222	0.0778321
'AFp1'	0.0878006	0.00555581	0.0867235	0.005098	0.0814495	0.00507791	0.0867046	0.00662324						'AFp1'	0.0884348	0.0078269	0.0807191	0.00565366	0.0830615	0.00454645	0.0927963	0.0107325						'AFp1'	0.0894681	0.00711481	0.0851615	0.00688694	0.0819294	0.00611733	0.0916325	0.0116903						'AFp1'	0.0837119	0.0231052	0.0763603	0.0214681	0.0753078	0.0206376	0.084184
'AFF5h'	0.088459	0.0046304	0.0847644	0.00614356	0.0812121	0.0055742	0.0876335	0.00595087						'AFF5h'	0.084313	0.00827141	0.0801752	0.00534329	0.0868732	0.00643188	0.0974648	0.010568						'AFF5h'	0.0847261	0.00912036	0.0822416	0.00762425	0.0840591	0.00484527	0.0995535	0.0167877						'AFF5h'	0.0796551	0.0227745	0.0751271	0.0213474	0.0765083	0.0207856	0.0929015
'FFT9h'	0.0928532	0.00909506	0.0839023	0.00940001	0.0818864	0.00661916	0.0752677	0.00782684						'FFT9h'	0.0855717	0.00649997	0.0943404	0.00896576	0.0821233	0.0108531	0.0729402	0.0110119						'FFT9h'	0.0885083	0.00514556	0.0918448	0.00964578	0.0820962	0.00937809	0.0783742	0.00984465						'FFT9h'	0.0803053	0.025534	0.0804773	0.0234276	0.0736031	0.0203997	0.083245
'FFT7h'	0.091794	0.00632866	0.0846425	0.00755272	0.0836259	0.00507515	0.0848089	0.0101485						'FFT7h'	0.083316	0.00809587	0.0893198	0.00582332	0.083607	0.00883185	0.0844687	0.0089094						'FFT7h'	0.0881564	0.00399599	0.0894001	0.00468486	0.0846372	0.00519522	0.0861731	0.00821663						'FFT7h'	0.0796905	0.0241589	0.0796546	0.0230255	0.0756163	0.0206327	0.0871518
'FFC3h'	0.0962879	0.00652208	0.083341	0.00493088	0.0842439	0.0077133	0.0942111	0.00746358						'FFC3h'	0.0940905	0.00720619	0.0828885	0.00578025	0.0841572	0.00547548	0.0930995	0.00918648						'FFC3h'	0.0954035	0.00447912	0.0819673	0.00458314	0.0833863	0.00576891	0.0932501	0.00578838						'FFC3h'	0.0873582	0.0243633	0.0771441	0.0208828	0.077594	0.0212756	0.0911942
'FCC1h'	0.0963004	0.00662198	0.0795076	0.00722625	0.0870779	0.0107784	0.0974385	0.0114442						'FCC1h'	0.0998929	0.00745996	0.086581	0.00370669	0.0777965	0.00639314	0.0761629	0.0087337						'FCC1h'	0.0983861	0.00572833	0.0792719	0.00595067	0.0811915	0.00982119	0.08504	0.00981615						'FCC1h'	0.0899265	0.0245742	0.079844	0.0220375	0.0765233	0.0212388	0.0798331
'FCC5h'	0.091952	0.00530131	0.0844475	0.00629013	0.0963643	0.00579785	0.100444	0.00729717						'FCC5h'	0.086479	0.00499079	0.0878444	0.00471406	0.0926472	0.0045142	0.0954825	0.00528678						'FCC5h'	0.0858346	0.00655868	0.0864129	0.00595206	0.0930187	0.00527107	0.097344	0.00533184						'FCC5h'	0.0769929	0.0234709	0.07634	0.0224214	0.0839258	0.022917	0.0965071
'FTT9h'	0.0937824	0.00923378	0.0850271	0.00836665	0.0878754	0.010633	0.0778184	0.0104472						'FTT9h'	0.0831508	0.00612231	0.0952003	0.00858897	0.0849805	0.0101364	0.0795312	0.0100103						'FTT9h'	0.0876491	0.00826857	0.0907838	0.00920659	0.0850893	0.0101124	0.0818572	0.00911881						'FTT9h'	0.0799844	0.023409	0.0827099	0.0233723	0.0751394	0.021093	0.0818937
'TTP7h'	0.0936364	0.00916479	0.0847747	0.00455165	0.102704	0.0119941	0.0961888	0.0121919						'TTP7h'	0.0786062	0.00390856	0.0961648	0.00762032	0.0974355	0.00850828	0.088124	0.0115512						'TTP7h'	0.0853895	0.00666641	0.0897641	0.00820878	0.0958552	0.0080877	0.092334	0.00614487						'TTP7h'	0.0766033	0.0218955	0.08478	0.0235263	0.0879088	0.0251448	0.0885567
'CCP3h'	0.0846665	0.00694499	0.0831056	0.00555887	0.096553	0.00965349	0.10193	0.00740605						'CCP3h'	0.0916181	0.00567178	0.0871863	0.00423168	0.0888614	0.00530859	0.0852927	0.00702459						'CCP3h'	0.0848718	0.00616341	0.0886581	0.00624605	0.0927093	0.00953279	0.0942107	0.00709062						'CCP3h'	0.0785745	0.0218833	0.0821942	0.0226265	0.0893408	0.0260705	0.0843288
'CPP1h'	0.0774128	0.00773104	0.0918714	0.00884898	0.0825673	0.00658407	0.0822987	0.00883327						'CPP1h'	0.0894898	0.00449471	0.0874586	0.00419012	0.0823318	0.00595195	0.0714658	0.0042864						'CPP1h'	0.0861945	0.00788453	0.0951169	0.00832698	0.0856352	0.00484026	0.078909	0.00479131						'CPP1h'	0.0796429	0.0228496	0.0853329	0.0236217	0.0864391	0.02495	0.0716309
'CPP5h'	0.0825275	0.00565211	0.0899875	0.00468476	0.0949345	0.00837905	0.0930409	0.0112161						'CPP5h'	0.0845022	0.0046386	0.0937282	0.00786672	0.0956661	0.00412381	0.0885732	0.00646552						'CPP5h'	0.0807734	0.00628236	0.0939589	0.00717322	0.0972387	0.00762671	0.0919243	0.00694129						'CPP5h'	0.0763845	0.0216429	0.0894464	0.0246496	0.0937629	0.0256734	0.0804772
'TPP9h'	0.0931244	0.00699983	0.0860466	0.00450616	0.093856	0.0102016	0.085774	0.00796212						'TPP9h'	0.0769502	0.0103766	0.0915102	0.00947877	0.0965638	0.00833604	0.0949353	0.0152327						'TPP9h'	0.087138	0.00789032	0.0872061	0.00724493	0.0918454	0.0118717	0.0866053	0.0112964						'TPP9h'	0.0808889	0.0226845	0.0840864	0.0231838	0.0863786	0.0237248	0.0832989
'POO9h'	0.0854492	0.0110329	0.0912763	0.010541	0.0826183	0.011033	0.0768351	0.0140618						'POO9h'	0.0849027	0.0102601	0.0873328	0.00581466	0.0909407	0.00392516	0.0934626	0.0138248						'POO9h'	0.0858489	0.0128135	0.0849775	0.00795956	0.0854237	0.0101046	0.0849113	0.0122703						'POO9h'	0.0852589	0.0235536	0.0835027	0.022868	0.0829626	0.0231477	0.0781244
'PPO5h'	0.0764943	0.00926632	0.0980073	0.0059792	0.0801354	0.0100623	0.0732294	0.00870527						'PPO5h'	0.0884211	0.00539134	0.0913535	0.00641645	0.091297	0.00532687	0.0843202	0.00697916						'PPO5h'	0.082867	0.00871727	0.0951007	0.00501064	0.0907532	0.0088582	0.0806739	0.00995179						'PPO5h'	0.080316	0.0237435	0.0914168	0.0247372	0.0894815	0.0251621	0.0721083
'POO1'	0.0768763	0.0113258	0.0999525	0.00882477	0.0785374	0.0126471	0.0710018	0.00794261						'POO1'	0.0965578	0.00531027	0.0896962	0.00700758	0.0851774	0.00560112	0.0749224	0.00559934						'POO1'	0.0881721	0.00856883	0.0922939	0.00795829	0.0870057	0.0106441	0.077408	0.00708216						'POO1'	0.0875829	0.02564	0.0861765	0.0237398	0.0828797	0.0230048	0.0688904
'POO2'	0.0776945	0.0113472	0.0993672	0.0095542	0.0788341	0.0126528	0.0707717	0.00811772						'POO2'	0.0973911	0.00519547	0.0903273	0.00684505	0.0859233	0.00599707	0.0747621	0.00623175						'POO2'	0.089561	0.00875555	0.0924126	0.00853637	0.0871823	0.0107234	0.0759773	0.00676372						'POO2'	0.0883339	0.0256967	0.0846827	0.0235895	0.0824261	0.0233874	0.0698654
'PPO6h'	0.0723564	0.00804585	0.10208	0.00928799	0.0805605	0.0112984	0.0704939	0.00973459						'PPO6h'	0.0942468	0.00798889	0.0904171	0.00417773	0.0900635	0.00722975	0.0801697	0.009023						'PPO6h'	0.0854979	0.0105298	0.0949343	0.00724157	0.0933578	0.0135082	0.078869	0.0107926						'PPO6h'	0.0794899	0.0229157	0.0887632	0.0244106	0.0875339	0.0243322	0.0724947
'POO10h'	0.0839997	0.00800822	0.0929952	0.00948605	0.0839932	0.0125777	0.079509	0.0161777						'POO10h'	0.0879823	0.0100342	0.0875524	0.00826464	0.0909942	0.00526438	0.0950788	0.0113439						'POO10h'	0.0891113	0.0114689	0.0860455	0.00817154	0.0883119	0.00913066	0.0852842	0.0106534						'POO10h'	0.0833024	0.0231987	0.0820982	0.0229626	0.0823142	0.023588	0.0811263
'TPP10h'	0.0907362	0.00819653	0.0880109	0.0092811	0.0919134	0.010608	0.0818522	0.00975047						'TPP10h'	0.0799984	0.00873636	0.0863421	0.0110334	0.093287	0.00548985	0.100262	0.0136024						'TPP10h'	0.0882385	0.00567517	0.0882686	0.00922644	0.0921487	0.00769842	0.0866931	0.00963324						'TPP10h'	0.0810035	0.0223936	0.0854625	0.0235754	0.0854173	0.0238876	0.0819524
'CPP6h'	0.076699	0.00511304	0.0971179	0.00671365	0.0912192	0.00772329	0.0851947	0.00680251						'CPP6h'	0.085109	0.00705513	0.0925422	0.0056083	0.0966708	0.00439171	0.0865354	0.00481979						'CPP6h'	0.0809588	0.0059015	0.0955974	0.00664346	0.0967425	0.00897795	0.0866048	0.00770267						'CPP6h'	0.0757034	0.020864	0.0879089	0.0241232	0.0936757	0.0252175	0.0801713
'CPP2h'	0.0777112	0.00825624	0.0943226	0.00747807	0.0834756	0.00713044	0.0814138	0.0076427						'CPP2h'	0.0887165	0.00373844	0.0879683	0.0044113	0.0834068	0.00604186	0.070613	0.00372433						'CPP2h'	0.0838113	0.00761899	0.0956081	0.00715663	0.0864783	0.00511718	0.0776106	0.00555587						'CPP2h'	0.0801122	0.0226854	0.0849726	0.0232474	0.0851454	0.0239533	0.0707754
'CCP4h'	0.0853375	0.00530435	0.086604	0.00595838	0.0982416	0.00878067	0.100235	0.00746971						'CCP4h'	0.0850464	0.00636992	0.0892753	0.00450772	0.0918639	0.00622363	0.0858989	0.00548879						'CCP4h'	0.0834707	0.0062156	0.0884915	0.00624115	0.0929387	0.00819862	0.0907855	0.0072019						'CCP4h'	0.0805863	0.0224898	0.0822409	0.0228682	0.089213	0.0251706	0.0811862
'TTP8h'	0.0909155	0.00695806	0.0860698	0.00565559	0.101167	0.008712	0.0943592	0.0114276						'TTP8h'	0.0787912	0.00824472	0.0904304	0.00807032	0.0963104	0.00505841	0.09483	0.0105246						'TTP8h'	0.0856214	0.00794028	0.0875514	0.00608467	0.0960161	0.00611332	0.0956763	0.00633574						'TTP8h'	0.0779867	0.0220181	0.0863831	0.0238931	0.0878807	0.0245595	0.0863294
'FTT10h'	0.0905486	0.00681504	0.0841113	0.0061408	0.0878148	0.00873195	0.0827331	0.0101271						'FTT10h'	0.0809381	0.00650835	0.0879036	0.0042062	0.0855938	0.00921852	0.085493	0.0106436						'FTT10h'	0.0871496	0.00859588	0.0884186	0.00780828	0.0879692	0.00538092	0.0845557	0.00705999						'FTT10h'	0.0790373	0.0222809	0.0813932	0.0229833	0.0768192	0.0210576	0.0821742
'FCC6h'	0.0890015	0.00620007	0.0833394	0.00461684	0.100871	0.00756926	0.10294	0.00879207						'FCC6h'	0.0813087	0.00415408	0.0875125	0.00500969	0.0933306	0.00426416	0.0977119	0.00595921						'FCC6h'	0.0835344	0.00702914	0.0844306	0.00608097	0.0950312	0.00622542	0.0965954	0.0067078						'FCC6h'	0.0806768	0.0219524	0.0818728	0.0223143	0.0856674	0.0231422	0.0896065
'FCC2h'	0.0956908	0.00461429	0.0799828	0.00781071	0.08639	0.0100289	0.0966438	0.0104861						'FCC2h'	0.0990534	0.00630522	0.0873345	0.00516942	0.0794413	0.00702638	0.077025	0.00858938						'FCC2h'	0.0979695	0.00553441	0.0800213	0.00611537	0.0809576	0.00880743	0.0841803	0.00875514						'FCC2h'	0.0898914	0.0246906	0.0815741	0.0224431	0.0769176	0.0213917	0.0774698
'FFC4h'	0.0942351	0.00342074	0.0838508	0.0050745	0.0859596	0.00752882	0.0956529	0.00552252						'FFC4h'	0.0939984	0.00628842	0.0840399	0.00521955	0.0841117	0.00432803	0.0942039	0.00994367						'FFC4h'	0.0921877	0.00556697	0.0802233	0.00479371	0.0815201	0.00407944	0.0927317	0.00790598						'FFC4h'	0.0888662	0.0240358	0.0806811	0.0217489	0.0773848	0.0211263	0.0843336
'FFT8h'	0.0876641	0.0090781	0.0822686	0.00700414	0.0856147	0.00703903	0.0904423	0.0138995						'FFT8h'	0.081257	0.00737788	0.0856372	0.00659082	0.084229	0.00775039	0.0883056	0.00894657						'FFT8h'	0.084924	0.00918143	0.0857924	0.00750488	0.0860896	0.00402579	0.0909801	0.0119792						'FFT8h'	0.0800043	0.0217483	0.079674	0.0219045	0.0770166	0.0213603	0.0882329
'FFT10h'	0.0891576	0.00616988	0.0821732	0.00768459	0.0808051	0.00693791	0.0785311	0.00828834						'FFT10h'	0.0826457	0.00662389	0.0882291	0.00678952	0.0816206	0.00883225	0.0788564	0.0115384						'FFT10h'	0.086633	0.00537678	0.0883412	0.00933411	0.0809001	0.00392818	0.0788385	0.00847629						'FFT10h'	0.0801724	0.0223967	0.0821361	0.0230077	0.0762381	0.0214047	0.0824609
'AFF6h'	0.0865027	0.00322921	0.0847128	0.00388277	0.0819793	0.00438052	0.0885703	0.00520686						'AFF6h'	0.082262	0.00731064	0.080114	0.0058176	0.0827957	0.0050429	0.0970661	0.0096728						'AFF6h'	0.0838855	0.00514627	0.0827938	0.00515444	0.0815397	0.00371442	0.0952227	0.00803587						'AFF6h'	0.081334	0.0227487	0.0765997	0.0215252	0.0780004	0.0212716	0.0896582
'AFp2'	0.0872264	0.00546185	0.0869259	0.0047738	0.08115	0.00572354	0.0861127	0.00586767						'AFp2'	0.0840701	0.00868918	0.0782503	0.00580515	0.0834343	0.0049343	0.0979544	0.01179						'AFp2'	0.0864083	0.00632833	0.084184	0.00670797	0.0824901	0.00415139	0.0922607	0.0113977						'AFp2'	0.0831134	0.022983	0.0758077	0.0214577	0.0753112	0.0205812	0.0846056
'FCz'	0.0987828	0.00673575	0.0810798	0.00661369	0.0837174	0.00917496	0.0935217	0.0108678						'FCz'	0.103024	0.00650452	0.0878441	0.00457694	0.077024	0.00636871	0.0759924	0.00874224						'FCz'	0.10036	0.00431773	0.0802249	0.00557605	0.0789113	0.0076881	0.0832151	0.00864563						'FCz'	0.0923296	0.0251821	0.0811041	0.0220018	0.0741616	0.0204915	0.0767435
[truncated: 1 more columns]

## Sheet: fit_task_comparisons
	motor vs rest													sensory vs rest															cognitive vs rest														sensory vs motor
	theta		alpha		low_beta		high_beta								theta		alpha		low_beta		high_beta								theta		alpha		low_beta		high_beta								theta		alpha		low_beta		high_beta
Channel	t-value	p-value	t-value	p-value	t-value	p-value	t-value	p-value						Channel	t-value	p-value	t-value	p-value	t-value	p-value	t-value	p-value						Channel	t-value	p-value	t-value	p-value	t-value	p-value	t-value	p-value						Channel	t-value	p-value	t-value	p-value	t-value	p-value	t-value
'Fp1'	-1.48119	0.232785	-2.3243	0.0692026	1.75102	0.241517	3.82823	0.00248052						'Fp1'	-0.111847	0.941606	-0.93923	0.556794	-0.156921	0.941176	1.70734	0.211691						'Fp1'	1.44506	0.289426	-0.533658	0.68628	1.44654	0.327443	3.19343	0.0203403						'Fp1'	2.12322	0.119184	1.23448	0.390186	-2.00969	0.38584	-3.37086
'Fz'	2.62883	0.0408762	1.03951	0.419664	-1.65867	0.268938	-3.86345	0.0113257						'Fz'	0.458846	0.762535	0.0821949	0.957064	-1.63736	0.391476	-2.55384	0.0714148						'Fz'	0.235921	0.860543	-0.811513	0.602412	-1.45245	0.31256	-1.66231	0.232763						'Fz'	-2.68229	0.078174	-1.17131	0.393178	-0.113882	0.990883	1.73984
'F3'	-3.33243	0.00917793	-2.66729	0.0506394	2.2519	0.118833	2.31516	0.0656842						'F3'	-3.93881	0.00773923	-1.77897	0.255136	-0.342275	0.866225	2.10039	0.114916						'F3'	-1.14608	0.419715	-1.21308	0.466534	0.526272	0.755319	1.34753	0.341244						'F3'	0.830545	0.520938	0.980024	0.469208	-2.45941	0.287211	-0.846096
'F7'	-2.0345	0.0941761	2.92199	0.0248761	0.39256	0.839019	-0.750468	0.603764						'F7'	-2.64647	0.037966	2.63719	0.105124	-0.134246	0.941176	1.35828	0.305377						'F7'	-1.24058	0.367374	3.1283	0.0741676	1.11679	0.499094	0.840604	0.581382						'F7'	0.0170328	0.986201	-1.147	0.421408	-0.598839	0.922765	3.41219
'FT9'	-3.41867	0.00997825	5.78959	0.00343966	-0.740965	0.644936	-0.234942	0.89077						'FT9'	-2.92893	0.0181196	5.49455	0.0386961	-1.13805	0.582106	1.37606	0.302385						'FT9'	-1.99743	0.165699	4.23726	0.0467578	-0.340765	0.842263	1.52246	0.280639						'FT9'	1.59195	0.235971	-3.70288	0.048077	-0.263598	0.990883	1.94525
'FC5'	-3.60809	0.00917793	2.84138	0.0389442	0.0346591	0.984434	-0.572919	0.752141						'FC5'	-3.12942	0.0102528	1.49479	0.338115	-0.590286	0.842061	-0.0971624	0.965892						'FC5'	-2.3112	0.118434	2.53656	0.122538	-0.0683699	0.969777	-0.326562	0.878725						'FC5'	0.443645	0.722761	-0.614729	0.670981	-0.716546	0.891117	0.813493
'FC1'	0.757513	0.510326	2.17453	0.0746283	-2.7035	0.072762	-7.32435	0.00112163						'FC1'	-0.774711	0.575717	1.05197	0.526439	-2.01381	0.291415	-4.53267	0.00967403						'FC1'	0.304521	0.835683	-0.691806	0.626401	-2.52695	0.0749354	-4.44872	0.00469044						'FC1'	-2.06227	0.146599	-2.36327	0.122179	1.92487	0.39986	3.15591
'C3'	1.42603	0.23028	3.17969	0.0184267	-3.73651	0.030312	-6.91513	0.00112163						'C3'	-1.68455	0.206198	1.65397	0.281383	-1.57458	0.405137	-4.25472	0.0116088						'C3'	-2.06326	0.155048	2.14478	0.168032	-3.35397	0.0279472	-4.11467	0.00931574						'C3'	-3.17823	0.0318168	-1.2627	0.390186	4.09788	0.0429957	3.94531
'T7'	-4.48979	0.00231515	3.35834	0.0201749	-1.33291	0.359444	-0.242959	0.89077						'T7'	-3.91804	0.00161234	1.90436	0.242976	-1.40675	0.484553	0.749033	0.564623						'T7'	-1.99349	0.118434	1.96882	0.211319	-2.25212	0.109227	-0.196648	0.899526						'T7'	1.41521	0.289504	-2.09029	0.151173	-0.169915	0.990883	1.34869
'TP9'	-5.19108	0.00120925	2.63601	0.0522858	0.0776115	0.971531	-0.00564566	0.9962						'TP9'	-4.00613	0.00297663	1.35669	0.379297	-0.416959	0.866225	-0.059373	0.965892						'TP9'	-2.26083	0.118434	2.45647	0.123994	-0.853407	0.567263	-1.10152	0.43284						'TP9'	2.21605	0.0957371	-2.23438	0.13228	-0.893254	0.821981	-0.0574571
'CP5'	-5.93893	0.000889566	5.13548	0.00403085	-1.24196	0.387284	-1.74155	0.179912						'CP5'	-4.65197	0.00161234	3.65963	0.0451455	-1.79778	0.327708	-2.49108	0.0614386						'CP5'	-5.70488	0.00773923	2.46727	0.123994	-1.35245	0.358984	-1.00712	0.482497						'CP5'	1.34873	0.303277	-1.9203	0.189728	-0.759613	0.839912	0.361249
'CP1'	4.48295	0.00231515	-0.269477	0.874944	-2.93865	0.0546045	-6.18497	0.000806169						'CP1'	1.96029	0.131239	0.745976	0.685278	-0.0851686	0.974061	-3.06845	0.0461227						'CP1'	2.0456	0.163384	2.1219	0.128584	-0.873171	0.567113	-2.84498	0.0547409						'CP1'	-2.74291	0.0644936	0.760899	0.606761	3.29892	0.122538	4.40898
'Pz'	5.95162	0.000515948	-4.03077	0.00491379	0.758908	0.637723	-2.08981	0.106555						'Pz'	3.34092	0.00515948	-0.639082	0.706607	1.24556	0.523955	-0.930906	0.473344						'Pz'	2.9591	0.0457904	0.89312	0.586741	2.24566	0.118238	-0.0873933	0.957497						'Pz'	-1.75667	0.209763	4.07954	0.0184267	0.528077	0.922765	2.00036
'P3'	6.76965	0.000515948	-1.94444	0.123758	2.55747	0.072762	0.326723	0.84396						'P3'	4.01295	0.00429957	1.22448	0.447214	1.92498	0.327708	-0.323383	0.796629						'P3'	2.53224	0.0880798	1.19172	0.466534	3.47241	0.0279472	1.10455	0.43284						'P3'	-2.53745	0.0678223	2.46053	0.107193	-0.222605	0.990883	-0.729437
'P7'	-3.53632	0.00322468	1.65956	0.17391	2.89315	0.0493709	2.64097	0.0362913						'P7'	-1.90949	0.126907	1.98534	0.219278	1.75332	0.361495	1.50099	0.255883						'P7'	-1.70686	0.220667	0.0265886	0.981602	0.361074	0.82575	1.00403	0.477252						'P7'	2.22224	0.0789098	-0.0464578	0.9995	-1.91116	0.413791	-2.76057
'O1'	4.10377	0.00231515	-3.0299	0.0289563	3.46699	0.030312	6.06914	0.00286638						'O1'	3.03553	0.026919	-2.17702	0.174133	1.88614	0.327708	3.27878	0.0299583						'O1'	2.1967	0.128987	-3.23516	0.0467578	2.68231	0.0569693	4.83685	0.00644936						'O1'	-1.37912	0.289504	0.451579	0.793922	-2.53526	0.208529	-2.42436
'Oz'	3.63605	0.00564319	-3.35194	0.0248761	1.56024	0.298151	1.56308	0.217413						'Oz'	3.33979	0.0102528	-3.60325	0.0492496	0.682814	0.782322	1.51394	0.26365						'Oz'	1.75812	0.220153	-3.85561	0.0467578	1.84286	0.202376	1.71733	0.216207						'Oz'	-1.53448	0.255324	0.144887	0.943192	-1.77965	0.435792	-0.463106
'O2'	4.92889	0.0015175	-3.21732	0.0201749	2.00076	0.164788	2.95628	0.0310951						'O2'	4.51559	0.00429957	-4.66655	0.0386961	1.31295	0.503753	2.83081	0.0497522						'O2'	2.7728	0.0787266	-3.73583	0.0467578	2.66185	0.0313254	3.00227	0.0262135						'O2'	-1.63439	0.235971	0.273417	0.86323	-1.41702	0.572234	-1.34294
'P4'	7.25254	0.000515948	-4.62751	0.00407328	3.15776	0.0431611	1.21355	0.348408						'P4'	3.26787	0.00429957	-1.69766	0.255136	3.67843	0.223578	1.63098	0.228594						'P4'	3.95369	0.0193481	-1.60334	0.284224	4.07244	0.0128987	2.23783	0.101269						'P4'	-3.45869	0.0356611	3.27979	0.0193481	0.404348	0.953681	0.558555
'P8'	1.52871	0.191787	-0.663722	0.622332	1.92466	0.205115	3.30729	0.00558944						'P8'	2.93604	0.0371483	-0.573021	0.738357	1.93316	0.32736	2.77422	0.0498518						'P8'	1.97283	0.172461	-1.63807	0.287552	1.93769	0.160986	2.70775	0.0547409						'P8'	0.327019	0.794328	0.266785	0.86323	0.519222	0.922765	-1.89787
'TP10'	-4.6213	0.000515948	0.494073	0.720946	0.152346	0.947195	2.81341	0.0349155						'TP10'	-3.52518	0.00895744	0.102082	0.956052	-0.753471	0.764894	1.79002	0.193481						'TP10'	-1.49751	0.277501	1.08055	0.528202	-0.905837	0.567263	0.635707	0.67211						'TP10'	2.92092	0.0392336	-0.380886	0.812043	-1.01359	0.774614	-1.4081
'CP6'	-1.70899	0.145855	1.39881	0.267991	0.153203	0.947195	-0.430329	0.784007						'CP6'	-0.450277	0.76494	2.33713	0.164459	-0.126718	0.94601	-1.08388	0.419555						'CP6'	-0.5336	0.699814	1.24612	0.464167	-0.406539	0.823742	-0.0440184	0.981927						'CP6'	1.73657	0.214774	-0.00382603	0.9995	-0.240353	0.990883	-0.972895
'CP2'	3.45513	0.0109878	-0.721628	0.590488	-0.837399	0.60108	-5.98023	0.000806169						'CP2'	1.68006	0.206198	0.566322	0.738357	0.493158	0.853974	-2.52834	0.0789278						'CP2'	1.36492	0.336979	1.34546	0.385593	-0.0190743	0.985101	-3.11347	0.0327996						'CP2'	-2.89772	0.0515948	1.40115	0.346957	1.3742	0.572234	4.00643
'Cz'	1.64811	0.173446	3.34515	0.0154785	-5.05161	0.0206379	-8.70269	0.000806169						'Cz'	0.479621	0.747409	1.74327	0.26632	-2.84309	0.223578	-3.8819	0.0174512						'Cz'	1.92477	0.182139	0.662048	0.632767	-4.18174	0.0128987	-6.67487	0.00214979						'Cz'	-1.09932	0.417752	-2.12093	0.13228	2.17124	0.329257	6.10352
'C4'	-2.53995	0.0438203	3.18933	0.025523	-5.0898	0.0206379	-6.2417	0.00112163						'C4'	-1.23313	0.363288	0.948171	0.553712	-2.10813	0.291415	-6.5717	0.00859914						'C4'	-2.45604	0.100682	0.93046	0.568631	-4.44488	0.0128987	-6.22849	0.00429957						'C4'	0.961366	0.451976	-3.06405	0.0622173	2.95207	0.132857	1.24331
'T8'	-5.16229	0.00120925	1.66599	0.17391	-1.31383	0.363174	1.71838	0.179912						'T8'	-3.93635	0.00444783	-0.583144	0.738357	-1.51819	0.431266	1.31777	0.330176						'T8'	-2.4714	0.0849797	0.801303	0.60719	-1.52616	0.298081	1.05779	0.439716						'T8'	2.2183	0.119184	-2.38725	0.122179	-0.622476	0.922765	-0.132027
'FT10'	-3.33964	0.0112571	1.86455	0.136498	-0.8125	0.627926	-0.0652684	0.971567						'FT10'	-1.59134	0.239068	1.16814	0.452326	-1.0777	0.606435	-0.78038	0.554645						'FT10'	-0.66229	0.645947	2.46303	0.123994	-0.337953	0.842183	0.0127989	0.990801						'FT10'	3.7811	0.0309569	-1.24322	0.38781	-0.196778	0.990883	-0.673347
'FC6'	-3.81665	0.00307112	0.791784	0.559071	-0.637638	0.707548	1.01764	0.446103						'FC6'	-1.22435	0.36665	0.335797	0.835724	-0.556816	0.842061	-0.473718	0.707114						'FC6'	-2.75948	0.0520555	0.367508	0.78868	-0.544434	0.755319	0.22663	0.882123						'FC6'	3.9399	0.0309569	-0.406889	0.802509	-0.0364685	0.990883	-2.18441
'FC2'	1.35642	0.236878	2.13789	0.0707475	-2.28641	0.116088	-5.88531	0.00112163						'FC2'	-0.320606	0.854596	0.786918	0.627834	-2.12762	0.291415	-4.61894	0.00859914						'FC2'	-0.440831	0.75212	-1.10333	0.524489	-3.56956	0.0257974	-4.54653	0.00773923						'FC2'	-1.49641	0.271891	-2.90771	0.0580442	0.902537	0.806487	2.41765
'F4'	-1.88204	0.118905	-3.23696	0.0201749	0.310425	0.862177	3.59061	0.0158547						'F4'	-1.29799	0.333615	-1.64166	0.284006	-0.358493	0.866225	1.2026	0.357438						'F4'	-1.98961	0.172461	-1.79525	0.229986	-1.87565	0.187262	1.2872	0.345202						'F4'	1.20253	0.360126	1.75779	0.236549	-0.932349	0.791714	-1.66682
'F8'	-2.13151	0.0877431	1.60378	0.18464	0.552266	0.744677	-0.160494	0.930804						'F8'	-0.0724547	0.953094	1.85436	0.245935	-0.227124	0.929612	-0.819516	0.521834						'F8'	-0.326364	0.822541	2.18748	0.168032	0.381171	0.82575	-0.326366	0.843377						'F8'	3.72629	0.0318168	-0.0872144	0.979673	-0.844818	0.830354	-0.592274
'Fp2'	-1.37009	0.232785	-2.34389	0.0704468	2.7113	0.0644936	2.84026	0.0149985						'Fp2'	1.17289	0.388867	-0.546512	0.738357	0.318656	0.878042	-0.216478	0.870715						'Fp2'	-0.272448	0.839802	-0.325131	0.814245	0.570422	0.724754	2.17479	0.114207						'Fp2'	2.61399	0.0807867	2.1037	0.145834	-2.64602	0.214671	-3.54305
'AF7'	-1.58883	0.175611	0.205332	0.896778	2.63746	0.072762	3.02146	0.0158547						'AF7'	-2.12611	0.102132	-0.309848	0.848646	0.187149	0.937999	3.5882	0.0267896						'AF7'	-0.55074	0.699814	0.250669	0.85963	1.52345	0.298081	3.98044	0.0101832						'AF7'	-0.634496	0.610385	-0.596954	0.68658	-2.83569	0.147749	0.376241
'AF3'	-0.750514	0.515074	-4.0704	0.00407328	3.39499	0.030312	3.20228	0.0158547						'AF3'	0.270259	0.887319	-1.47643	0.338115	0.229446	0.926767	2.06373	0.127697						'AF3'	0.319902	0.822541	-1.09426	0.523016	1.34021	0.364874	3.04216	0.0329634						'AF3'	1.01516	0.442636	1.42096	0.329107	-3.11767	0.130599	-1.77183
'AFz'	2.49848	0.0529526	-3.42819	0.0184267	-0.582294	0.724521	0.0281756	0.985844						'AFz'	1.92932	0.13987	-1.75987	0.255136	-0.452943	0.854702	-1.01638	0.439507						'AFz'	0.936286	0.48071	-1.32228	0.39447	0.0202992	0.985101	1.85678	0.190991						'AFz'	-0.519384	0.687746	1.21216	0.390186	0.0327801	0.990883	-1.06289
'F1'	0.848345	0.457619	-0.121374	0.920074	-0.702107	0.677386	-1.55065	0.217413						'F1'	0.133935	0.936093	-0.482128	0.757321	-1.36365	0.484553	-1.87865	0.164979						'F1'	0.511779	0.711963	-0.731135	0.612425	-0.95431	0.546095	-0.789503	0.585628						'F1'	-0.92994	0.461903	-0.324752	0.836734	-0.922409	0.793486	0.104242
'F5'	-2.53434	0.0333056	-0.344167	0.824072	1.69895	0.243764	1.44787	0.254675						'F5'	-2.86141	0.0327842	-0.181155	0.914751	1.03468	0.609843	2.33512	0.0854181						'F5'	-1.1646	0.407273	0.57937	0.673987	1.58055	0.285675	1.65384	0.230589						'F5'	1.14148	0.395609	0.194594	0.899498	-1.063	0.740482	1.00546
'FT7'	-2.84647	0.0242671	3.99273	0.00616895	-0.35092	0.859798	0.214727	0.89077						'FT7'	-3.2718	0.00758748	3.21506	0.0644936	-0.355338	0.866225	2.77386	0.0648243						'FT7'	-2.05869	0.157622	2.74475	0.0985461	-0.55363	0.744205	1.72343	0.216207						'FT7'	0.604547	0.630667	-1.58413	0.260997	0.0922767	0.990883	2.49645
'FC3'	-1.60544	0.173929	0.24538	0.874944	-0.985905	0.518225	-2.66852	0.0391261						'FC3'	-1.3881	0.325444	0.264566	0.857546	-0.470647	0.853974	-1.76342	0.198243						'FC3'	-1.19549	0.390755	-0.585872	0.656178	-1.46255	0.31256	-1.50996	0.280639						'FC3'	0.787008	0.549099	0.000560089	0.9995	0.684918	0.916346	0.855848
'C1'	1.70593	0.15843	3.3448	0.0183709	-4.26256	0.0206379	-8.95351	0.000806169						'C1'	0.197141	0.914841	1.24831	0.416813	-1.39998	0.476715	-4.32157	0.0128987						'C1'	1.44712	0.290305	0.755078	0.612425	-4.17758	0.0128987	-5.65817	0.00214979						'C1'	-1.51506	0.269153	-2.27228	0.127629	4.60513	0.0429957	5.5164
'C5'	-5.737	0.000515948	5.48888	0.00286638	-2.39511	0.0874595	-1.52383	0.223679						'C5'	-5.46951	0.00161234	2.39088	0.158753	-2.70855	0.223578	-1.09659	0.407151						'C5'	-4.93794	0.00644936	3.38594	0.0580442	-3.60839	0.0128987	-1.19973	0.400656						'C5'	0.521035	0.687746	-2.1637	0.138392	-0.0232916	0.990883	0.879937
'TP7'	-8.64206	0.000515948	4.48846	0.00644936	-0.29899	0.866569	0.673547	0.646424						'TP7'	-5.64486	0.00286638	1.62592	0.298449	-1.09869	0.596913	1.00426	0.44587						'TP7'	-3.07987	0.0343966	1.94415	0.211319	-1.51068	0.300906	0.57939	0.706204						'TP7'	2.33985	0.0957371	-2.01584	0.166691	-1.39664	0.572234	0.237093
'CP3'	2.62945	0.0361164	1.891	0.131137	-1.78347	0.224935	-4.20179	0.00558944						'CP3'	0.132808	0.936093	2.82179	0.104623	-0.712045	0.768732	-3.57496	0.0183297						'CP3'	-1.33726	0.327529	2.64514	0.101701	-1.06374	0.504869	-2.17736	0.119629						'CP3'	-3.74053	0.0316605	0.29663	0.854206	1.48298	0.572234	2.36155
'P1'	6.044	0.000515948	-2.93277	0.025523	1.45352	0.323021	-1.56049	0.217413						'P1'	3.25852	0.00624131	1.96587	0.219278	1.76383	0.357678	-1.0524	0.419757						'P1'	2.94138	0.0497522	1.87943	0.223664	3.20871	0.0390992	0.323433	0.843377						'P1'	-2.37508	0.0823533	4.16456	0.0161234	0.472552	0.926844	1.05493
'P5'	0.532516	0.631827	-0.414444	0.770498	3.0976	0.0483702	1.92161	0.135436						'P5'	1.02381	0.465589	0.971157	0.542889	2.08646	0.291415	1.41752	0.297663						'P5'	0.172021	0.90002	0.133797	0.940787	2.42259	0.0848915	1.79663	0.20791						'P5'	0.195131	0.88805	1.36255	0.36098	-0.82046	0.839912	-1.26465
'PO7'	0.650952	0.572873	-1.99389	0.115558	3.1886	0.0431611	4.13843	0.000806169						'PO7'	1.7489	0.191015	-0.863645	0.60444	2.58056	0.250719	3.4392	0.0218717						'PO7'	1.19874	0.387268	-1.81946	0.219547	2.13279	0.121905	3.88336	0.00537446						'PO7'	0.372578	0.816394	1.72642	0.232622	-1.50238	0.572234	-2.9129
'PO3'	6.54312	0.000515948	-4.05939	0.00764368	3.10194	0.0431611	2.52096	0.0576411						'PO3'	4.6039	0.00386961	-1.54982	0.317002	1.82205	0.334987	1.31096	0.331792						'PO3'	3.6795	0.0199344	-2.95807	0.0786207	3.71319	0.0178598	3.1903	0.0164165						'PO3'	-2.56413	0.0807091	2.60858	0.0780372	-1.43784	0.572234	-1.45112
'POz'	6.22979	0.000515948	-6.38403	0.00286638	1.46595	0.321686	0.737299	0.603764						'POz'	4.4991	0.00297663	-2.30184	0.158753	0.809225	0.713348	0.351298	0.755004						'POz'	3.43376	0.0248052	-1.98734	0.206702	2.32577	0.105483	1.8224	0.199485						'POz'	-1.44657	0.283276	4.33151	0.0180582	-1.67521	0.484992	-0.810426
'PO4'	9.32261	0.000515948	-5.70545	0.00286638	2.25942	0.116088	2.20976	0.0952964						'PO4'	4.36722	0.00161234	-3.24714	0.0386961	1.99407	0.291415	2.32045	0.0942396						'PO4'	4.31014	0.0157651	-3.251	0.0467578	3.03993	0.0291918	3.29521	0.0203403						'PO4'	-3.9171	0.0316605	2.7734	0.0897302	-0.339571	0.965297	0.338402
'PO8'	4.6957	0.00120925	-2.85089	0.0173326	2.20049	0.118833	3.87461	0.00589655						'PO8'	4.33177	0.00429957	-2.77309	0.0492496	2.12525	0.291415	3.61031	0.0174512						'PO8'	3.48607	0.0343966	-2.9178	0.0527675	2.57561	0.0390992	3.09797	0.0236476						'PO8'	-1.19814	0.353215	1.0714	0.451168	0.147721	0.990883	-1.68183
'P6'	5.69983	0.000889566	-3.20002	0.00764368	3.51595	0.030312	3.58049	0.00661472						'P6'	4.07085	0.00906396	-1.77198	0.214865	3.1501	0.223578	3.24091	0.0267896						'P6'	3.81417	0.011056	-2.68532	0.0467578	3.4106	0.0128987	3.34412	0.0217944						'P6'	-2.39859	0.0884912	2.21612	0.13228	0.238553	0.990883	-1.30248
'P2'	6.9656	0.000515948	-4.02848	0.00343966	1.4914	0.313339	-1.65532	0.197284						'P2'	3.16428	0.00386961	-1.35822	0.368095	2.12371	0.291415	0.0114054	0.990901						'P2'	3.19681	0.0343966	0.0514864	0.972583	2.98724	0.0390992	0.6935	0.65132						'P2'	-3.21097	0.0356611	3.24411	0.0184267	0.532909	0.922765	2.12388
'CPz'	3.06992	0.0079972	-0.7431	0.573053	-1.42908	0.323021	-6.26978	0.000806169						'CPz'	2.10896	0.0782667	-0.0525063	0.964204	0.841971	0.713348	-2.46045	0.0854181						'CPz'	2.55707	0.0520555	0.569279	0.716383	-0.12744	0.969777	-3.13823	0.0292118						'CPz'	-1.62778	0.238159	0.863143	0.522863	2.21928	0.329257	4.96857
'CP4'	2.26746	0.0709429	-0.552317	0.70169	-1.3241	0.359444	-4.55993	0.00414601						'CP4'	0.234475	0.895539	0.74942	0.653724	-0.219706	0.933754	-3.0921	0.0271318						'CP4'	-0.0477186	0.963904	0.891005	0.591265	-0.644344	0.681808	-2.61432	0.0547409						'CP4'	-1.92629	0.167231	1.0898	0.450006	1.36325	0.589041	2.56586
'TP8'	-3.73088	0.00283142	0.663551	0.638486	0.618034	0.71438	3.83013	0.00741676						'TP8'	-3.53426	0.00429957	0.277979	0.857546	-0.347836	0.866225	2.27312	0.0977722						'TP8'	-2.28108	0.118434	0.396325	0.77181	-0.930322	0.565514	2.18539	0.120553						'TP8'	1.68237	0.228208	-0.336915	0.830156	-1.41936	0.572234	-1.55931
'C6'	-6.34167	0.000515948	1.95148	0.128139	-4.63912	0.0206379	-0.83327	0.562438						'C6'	-3.84398	0.00444783	0.345077	0.835724	-2.53425	0.250719	-2.1881	0.110356						'C6'	-3.06787	0.0520555	0.648031	0.632767	-3.02674	0.0390992	-1.08511	0.43284						'C6'	4.15598	0.0309569	-1.92987	0.181537	0.35505	0.965297	-2.06584
'C2'	0.707385	0.534809	3.14467	0.0201749	-4.08389	0.0245075	-9.73376	0.000806169						'C2'	-0.50061	0.747409	0.985954	0.546099	-1.59839	0.405137	-4.50112	0.0116088						'C2'	0.834448	0.545655	0.509683	0.706119	-3.64077	0.0178598	-6.23819	0.00214979						'C2'	-0.944119	0.466357	-2.53891	0.107193	1.98229	0.38584	4.04468
'FC4'	-1.55432	0.191787	0.380206	0.792878	-2.8675	0.0580442	-0.832988	0.586293						'FC4'	-0.932787	0.550028	-0.258774	0.859377	-1.73985	0.357678	-3.16943	0.0299583						'FC4'	-1.72225	0.220667	-2.04112	0.210469	-4.39625	0.0140713	-2.44543	0.080392						'FC4'	1.03425	0.432582	-1.10907	0.421846	0.989843	0.774614	-1.60779
'FT8'	-2.90774	0.0242671	1.93125	0.129825	-0.21603	0.912832	0.373171	0.86666						'FT8'	-1.8091	0.187329	0.919249	0.559956	-0.182531	0.937999	0.512876	0.707114						'FT8'	-2.07282	0.155048	1.38353	0.374063	-0.698636	0.659545	0.431162	0.773458						'FT8'	2.58261	0.0807867	-1.35685	0.363314	0.0270211	0.990883	0.115065
'F6'	-0.837525	0.472387	0.181231	0.899224	-0.614515	0.71438	0.442491	0.790424						'F6'	1.20338	0.36665	0.798272	0.685278	-0.501712	0.853974	-0.443117	0.720688						'F6'	-1.09695	0.42075	0.105655	0.940787	-0.890276	0.565514	0.372102	0.837503						'F6'	2.37332	0.099622	0.55163	0.712804	0.148866	0.990883	-0.89541
'AF8'	-2.70591	0.0266036	-0.79435	0.553623	1.33088	0.359444	2.91751	0.028774						'AF8'	0.652263	0.651013	1.45272	0.34123	1.22314	0.52688	1.5041	0.264842						'AF8'	-0.610937	0.696906	0.886431	0.586741	0.826545	0.603083	2.16431	0.11841						'AF8'	3.79903	0.0316605	2.30461	0.12585	-0.452011	0.934802	-2.53781
'AF4'	0.874279	0.457619	-3.76904	0.00343966	-0.100106	0.966564	2.04368	0.106555						'AF4'	2.21602	0.0829817	-1.45803	0.34123	1.05004	0.609843	0.480182	0.707114						'AF4'	-0.9255	0.584401	-1.55565	0.30386	-1.43696	0.298081	1.54009	0.288967						'AF4'	1.08411	0.417752	2.65545	0.0972778	1.4922	0.572234	-1.89086
'F2'	1.56012	0.188295	0.205956	0.899224	-1.49582	0.313339	-1.62547	0.197399						'F2'	0.0950854	0.952969	-0.625219	0.719934	-1.69083	0.361495	-1.74207	0.202275						'F2'	-1.03508	0.431067	-1.71208	0.258912	-2.34267	0.0920499	-0.249417	0.8705						'F2'	-1.81278	0.20157	-0.937451	0.504543	-0.264525	0.990883	0.184754
'Iz'	-1.74019	0.101824	0.639327	0.643851	0.50539	0.78366	1.27334	0.319134						'Iz'	-0.902643	0.562438	-2.52414	0.128987	0.467159	0.854702	1.23345	0.338925						'Iz'	-1.17159	0.416423	-1.44006	0.372425	-0.702037	0.657568	0.345068	0.837503						'Iz'	1.7156	0.214774	-2.48194	0.110069	-0.154999	0.990883	-0.021623
'F9'	-2.49029	0.0491871	3.47704	0.0173326	0.129271	0.958982	-0.467498	0.769071						'F9'	-2.5642	0.0525	1.69838	0.270377	-0.485841	0.853974	1.16327	0.397309						'F9'	-1.46446	0.290305	3.2767	0.0599411	0.480386	0.776575	2.03755	0.11841						'F9'	0.73557	0.562455	-2.72667	0.0580442	-0.65481	0.916346	1.92872
'AFF1h'	1.53325	0.195931	-1.26159	0.301104	-0.202124	0.920618	0.153014	0.930804						'AFF1h'	1.15656	0.402583	-1.02968	0.527842	-0.379278	0.866225	-0.490026	0.707114						'AFF1h'	1.07844	0.42075	-0.566677	0.669209	0.25363	0.890893	1.15817	0.43284						'AFF1h'	-0.531368	0.684197	0.412795	0.796906	-0.310664	0.982495	-0.544977
'FFC1h'	1.79049	0.13429	2.27315	0.0544859	-2.13778	0.148604	-6.2531	0.00154785						'FFC1h'	-0.221082	0.895539	0.968191	0.54939	-2.25428	0.288788	-3.52467	0.0218717						'FFC1h'	0.553337	0.699814	-0.284685	0.840888	-1.98154	0.164276	-2.99276	0.0281426						'FFC1h'	-3.00335	0.0515948	-2.21021	0.13228	0.638986	0.918772	2.90319
'FFC5h'	-5.34652	0.000515948	-2.17932	0.0868392	1.54132	0.310817	1.98756	0.120388						'FFC5h'	-2.73133	0.023791	-0.469015	0.766941	0.12987	0.94601	1.21998	0.357438						'FFC5h'	-1.57733	0.267966	-1.53941	0.30386	-0.0824662	0.969777	1.1136	0.43284						'FFC5h'	2.87484	0.0644936	1.68298	0.246344	-1.40644	0.572234	-1.1158
'FTT7h'	-4.63724	0.000515948	4.95032	0.00451455	-0.874286	0.577217	0.0587128	0.971567						'FTT7h'	-4.45948	0.00161234	2.39836	0.164459	-0.719487	0.782322	1.28485	0.333267						'FTT7h'	-2.61295	0.0809101	3.29373	0.0599411	-1.35315	0.361343	0.884909	0.581382						'FTT7h'	1.25159	0.33916	-1.17775	0.393178	0.134534	0.990883	1.49008
'FCC3h'	0.110522	0.912709	2.2299	0.0746283	-3.12316	0.0434734	-7.09264	0.000806169						'FCC3h'	-1.68537	0.206198	1.41667	0.34123	-1.08063	0.596913	-3.95253	0.0118238						'FCC3h'	-0.937342	0.48071	0.79082	0.60719	-2.76637	0.0534917	-3.97777	0.00644936						'FCC3h'	-1.53763	0.258846	-1.24375	0.390186	3.33067	0.122538	3.4604
'CCP1h'	2.23471	0.0690652	2.22735	0.0746283	-4.31546	0.0206379	-7.93911	0.000806169						'CCP1h'	1.36586	0.317777	0.691574	0.685278	-1.24374	0.52319	-3.29815	0.0271318						'CCP1h'	2.61155	0.0802139	0.725209	0.64828	-3.07152	0.0390992	-4.96172	0.00429957						'CCP1h'	-1.12863	0.400863	-1.272	0.385069	3.73988	0.0483702	5.94219
'CCP5h'	-1.44191	0.211871	6.56268	0.00286638	-3.64476	0.030312	-5.49457	0.00154785						'CCP5h'	-3.76363	0.00703566	2.78721	0.104623	-2.61616	0.250719	-3.55824	0.0218717						'CCP5h'	-4.21902	0.0157651	3.43041	0.0527675	-4.39996	0.0128987	-3.26277	0.0217944						'CCP5h'	-1.98566	0.159801	-1.62633	0.260997	1.39584	0.572234	2.66491
'TPP7h'	-6.45073	0.000889566	3.09408	0.0282159	1.46281	0.323021	1.03462	0.446103						'TPP7h'	-3.53607	0.00322468	2.22295	0.174512	0.398137	0.866225	0.636998	0.639137						'TPP7h'	-3.17155	0.0520555	0.666467	0.632767	0.261383	0.890893	0.837521	0.581382						'TPP7h'	2.54918	0.0807867	-1.74961	0.232622	-1.81785	0.42665	-0.872892
'P9'	-4.09757	0.00322468	1.65919	0.17391	0.873692	0.583341	2.58349	0.0472259						'P9'	-3.316	0.0132133	-1.86971	0.238933	0.663218	0.782322	2.35893	0.0892161						'P9'	-1.68107	0.220667	-1.03016	0.528202	-0.824871	0.588625	0.0257597	0.984837						'P9'	1.72983	0.217061	-4.26288	0.00644936	-0.527303	0.922765	0.0837651
'PPO9h'	-2.91042	0.027385	-0.192734	0.896778	2.60666	0.072762	4.39619	0.00589655						'PPO9h'	-1.57175	0.244553	-0.487313	0.757321	1.76452	0.357678	3.39203	0.0271318						'PPO9h'	-0.566596	0.699814	-0.753499	0.612425	0.107798	0.969777	1.71599	0.221293						'PPO9h'	2.40641	0.0884912	-0.366542	0.820952	-1.7365	0.484992	-2.80518
'PO9'	-1.83064	0.12972	0.14863	0.899224	1.22562	0.387284	3.08043	0.0181635						'PO9'	-1.1026	0.460952	-1.60079	0.298449	-0.0429445	0.983802	2.00941	0.132159						'PO9'	-0.548635	0.699814	-1.09802	0.516486	-1.03627	0.517859	0.918586	0.518584						'PO9'	1.27419	0.335213	-2.17684	0.13228	-1.3664	0.572234	-1.10935
'O9'	-2.47899	0.0277518	0.0883005	0.932307	1.4132	0.339845	2.935	0.0222566						'O9'	-1.56779	0.299216	-2.65047	0.105124	0.751904	0.768732	2.1986	0.10246						'O9'	-1.43682	0.290305	-2.25348	0.157733	-0.756233	0.636874	1.12225	0.43284						'O9'	1.53389	0.252958	-2.2355	0.13228	-0.840738	0.834447	-0.964953
'OI1h'	1.38303	0.230812	-1.31445	0.277254	1.23809	0.387284	2.53404	0.0472953						'OI1h'	1.00242	0.465589	-3.08492	0.0921336	0.807477	0.713348	2.03261	0.121554						'OI1h'	0.546596	0.699814	-3.42972	0.0580442	0.426818	0.79124	1.74031	0.210397						'OI1h'	-0.367903	0.761557	-1.27648	0.385069	-0.827415	0.839912	-0.243566
'PPO1h'	5.86602	0.000515948	-5.59839	0.00286638	1.49866	0.313339	0.372404	0.820335						'PPO1h'	4.1798	0.00297663	-0.120524	0.948422	1.34842	0.484553	-0.0829482	0.965443						'PPO1h'	3.56477	0.0107489	0.363048	0.78868	3.06612	0.0426048	1.84205	0.165841						'PPO1h'	-1.64031	0.235971	5.25183	0.00644936	-0.371295	0.965297	-0.763418
'CPP3h'	5.50232	0.000889566	-1.16606	0.34268	-0.341335	0.859798	-3.2342	0.0188321						'CPP3h'	2.56741	0.037966	2.0314	0.211609	0.580025	0.834403	-2.29503	0.100913						'CPP3h'	1.6707	0.233332	2.23175	0.141495	1.51208	0.300906	-1.09748	0.43284						'CPP3h'	-3.68155	0.0316605	2.542	0.107193	1.1121	0.707197	2.05122
'CPP4h'	5.9182	0.000515948	-2.79537	0.025523	1.45192	0.322853	-2.86702	0.0298581						'CPP4h'	2.26738	0.0490612	0.348867	0.835724	3.15254	0.223578	-0.728202	0.58225						'CPP4h'	1.72794	0.220667	0.659151	0.634689	2.94912	0.0309569	-0.515225	0.750091						'CPP4h'	-3.00577	0.0392336	2.73502	0.0622173	0.569782	0.922765	2.51315
'PPO2h'	7.18079	0.000515948	-5.58883	0.00286638	1.38486	0.334821	0.311164	0.851315						'PPO2h'	4.02941	0.00297663	-2.84055	0.104623	1.54817	0.408459	0.620972	0.639137						'PPO2h'	3.61179	0.00644936	-0.772067	0.60719	2.67763	0.065155	1.61411	0.24811						'PPO2h'	-1.98166	0.157218	4.33033	0.0128987	0.105131	0.990883	0.562737
'OI2h'	0.662862	0.564534	-0.499256	0.720946	1.10416	0.439938	1.29509	0.314313						'OI2h'	0.815919	0.5718	-2.84565	0.104623	0.828571	0.713348	1.1848	0.357438						'OI2h'	0.255878	0.850681	-2.51963	0.114177	0.809458	0.610584	0.441827	0.773458						'OI2h'	0.269279	0.823645	-1.48544	0.310532	-0.609069	0.922765	-0.594472
'O10'	-0.973037	0.432862	0.568021	0.684826	0.352089	0.859798	1.14012	0.386678						'O10'	-0.453619	0.780657	-1.96205	0.174512	0.407899	0.866225	0.930415	0.480606						'O10'	-0.434542	0.839802	-1.28859	0.427365	-0.476742	0.776575	0.0523788	0.981019						'O10'	1.0072	0.439753	-2.231	0.13228	-0.0307176	0.990883	-0.615374
'PO10'	-1.86796	0.116988	0.20519	0.896778	0.268275	0.880671	2.00453	0.118484						'PO10'	-1.12494	0.402583	-1.69816	0.255136	0.060729	0.982263	1.28602	0.331988						'PO10'	-0.339135	0.839802	-0.917026	0.602412	-0.575863	0.724754	0.32695	0.843377						'PO10'	1.02863	0.4295	-2.38093	0.121561	-0.406539	0.955862	-1.76991
'PPO10h'	-0.54714	0.621147	-1.16063	0.382486	1.18588	0.408354	3.08698	0.0158547						'PPO10h'	0.518654	0.747409	-1.98662	0.218947	1.32823	0.503753	3.2774	0.0257974						'PPO10h'	1.26555	0.371546	-1.56598	0.30386	1.18458	0.46906	1.65015	0.23622						'PPO10h'	1.02918	0.466357	0.0365196	0.9995	0.165686	0.990883	-1.55116
'P10'	-3.0203	0.0230334	-0.169585	0.899224	0.44944	0.805125	2.61475	0.0431367						'P10'	-2.21969	0.077837	-0.999518	0.542889	0.183367	0.937999	2.35619	0.0892161						'P10'	-0.920948	0.482122	-0.116063	0.940787	-0.90879	0.565514	1.32609	0.341154						'P10'	1.98935	0.161117	-0.631851	0.670981	-0.405281	0.953681	-0.985175
'TPP8h'	-0.340491	0.767681	-0.593963	0.695584	3.44972	0.030312	3.66695	0.00589655						'TPP8h'	0.23514	0.895539	0.0696648	0.957551	2.36529	0.250719	2.54044	0.069653						'TPP8h'	0.391239	0.797005	-1.07224	0.528202	1.84503	0.18986	3.291	0.0281426						'TPP8h'	0.703646	0.576338	0.640114	0.668963	-1.26238	0.638623	-1.88515
'CCP6h'	-4.42692	0.00231515	2.54989	0.0544859	-3.70575	0.0225727	-4.27803	0.00661472						'CCP6h'	-2.59996	0.0490612	1.86749	0.245935	-2.29152	0.288788	-3.9761	0.0119774						'CCP6h'	-2.73096	0.0802139	1.80319	0.224735	-3.13049	0.0347704	-3.43244	0.0203403						'CCP6h'	1.421	0.289504	-1.11899	0.421846	0.82395	0.839912	-0.232346
'CCP2h'	2.54589	0.0421	2.77459	0.0381903	-2.61203	0.072762	-6.63406	0.000806169						'CCP2h'	0.98217	0.465589	0.84976	0.604627	-0.606837	0.811284	-2.43943	0.0854181						'CCP2h'	2.14294	0.141045	1.46131	0.348681	-1.84433	0.187262	-3.90972	0.0122538						'CCP2h'	-1.13638	0.402128	-1.62902	0.255894	2.04287	0.378362	5.69482
'FCC4h'	-0.804702	0.483197	2.33687	0.0655684	-4.06412	0.0257974	-7.2189	0.00112163						'FCC4h'	-1.32478	0.333615	0.632566	0.706607	-2.09268	0.291415	-7.90099	0.00859914						'FCC4h'	-1.89311	0.182139	-0.708933	0.626401	-4.61322	0.0128987	-7.72921	0.00214979						'FCC4h'	0.0210529	0.986201	-3.17408	0.048077	1.80883	0.435792	1.39734
'FTT8h'	-5.50943	0.000515948	1.38482	0.267991	-1.14913	0.435759	0.778062	0.609943						'FTT8h'	-2.93939	0.0331681	0.366763	0.835724	-1.02338	0.615773	-0.252765	0.851209						'FTT8h'	-2.43044	0.104584	0.710906	0.626401	-0.970696	0.545738	0.48916	0.766159						'FTT8h'	4.02266	0.0316605	-1.00194	0.463503	-0.0910136	0.990883	-1.30532
'FFC6h'	-3.06771	0.0260055	-1.02748	0.425528	-2.26092	0.116088	1.05	0.433789						'FFC6h'	-0.801338	0.5718	-0.24896	0.886387	-1.43034	0.476715	-0.0663859	0.965892						'FFC6h'	-3.46275	0.0346229	-1.38129	0.374063	-2.86516	0.0582185	0.289236	0.850659						'FFC6h'	2.80792	0.0678223	0.706556	0.628812	0.483374	0.922765	-1.66227
'FFC2h'	2.95444	0.0260055	1.68644	0.170014	-2.62357	0.0873888	-6.39028	0.000806169						'FFC2h'	0.133541	0.936093	0.350901	0.835724	-2.26717	0.250719	-3.9838	0.0116088						'FFC2h'	0.175641	0.897813	-1.01918	0.528202	-2.93647	0.0390992	-3.51457	0.00886786						'FFC2h'	-3.26278	0.0392336	-2.08013	0.151244	0.55399	0.922765	2.2955
'AFF2h'	2.73369	0.0361164	-1.50412	0.215309	-0.627163	0.71438	-0.146437	0.930804						'AFF2h'	1.78394	0.190978	-1.32828	0.379297	-0.832443	0.713348	-1.00121	0.44587						'AFF2h'	0.13206	0.915808	-1.91621	0.211319	-0.955322	0.545738	0.643001	0.67211						'AFF2h'	-0.921513	0.466357	0.877924	0.522863	-0.40064	0.953681	-0.856129
'F10'	-1.07207	0.360925	2.35986	0.065368	0.307191	0.862177	-0.355367	0.825061						'F10'	-0.717796	0.609996	1.27647	0.423659	-0.318364	0.878042	0.443665	0.722219						'F10'	-0.534668	0.711963	1.70851	0.25678	0.159463	0.951903	0.685865	0.663381						'F10'	0.977913	0.439753	-1.86423	0.191177	-0.837868	0.830354	0.852727
'AFp1'	0.23594	0.843163	-6.18287	0.00286638	1.31187	0.363174	2.65533	0.0332651						'AFp1'	0.785468	0.5718	-2.06674	0.182056	0.0250481	0.983802	0.880924	0.505604						'AFp1'	0.775598	0.584401	-1.04029	0.542064	0.243987	0.890893	1.93669	0.165841						'AFp1'	0.433745	0.750382	1.2624	0.385069	-0.931441	0.792068	-2.25921
'AFF5h'	-1.84634	0.131016	-2.37984	0.0692026	3.99328	0.0290221	3.26486	0.0158547						'AFF5h'	-1.76313	0.19094	-0.861705	0.604627	0.92579	0.65165	2.70564	0.0498518						'AFF5h'	-1.49858	0.267966	-0.943939	0.586741	1.69899	0.234327	2.68513	0.0217944						'AFF5h'	0.848312	0.494205	1.12198	0.411837	-2.27498	0.329257	-0.599735
'FFT9h'	-2.50438	0.0456684	4.9425	0.00343966	0.077662	0.971531	-0.745466	0.606239						'FFT9h'	-2.94996	0.0233977	3.91516	0.0451455	-0.383177	0.866225	1.69528	0.212276						'FFT9h'	-1.90769	0.182139	3.65298	0.0580442	0.0928813	0.969777	1.39869	0.314163						'FFT9h'	0.468628	0.712295	-3.03752	0.0548195	-0.500518	0.922765	3.38443
'FFT7h'	-2.9446	0.0245075	2.29596	0.0704468	-0.00887561	0.992801	-0.106681	0.952424						'FFT7h'	-3.47396	0.00322468	1.68766	0.278174	-0.124256	0.94601	1.47779	0.264842						'FFT7h'	-1.89462	0.182139	2.75528	0.0985461	1.03202	0.517859	0.619293	0.67211						'FFT7h'	1.32279	0.315008	-0.707871	0.629483	-0.0735369	0.990883	2.05227
'FFC3h'	-0.857128	0.487593	-0.244201	0.874944	-0.0487416	0.984434	-0.529312	0.734612						'FFC3h'	-0.863126	0.5718	-0.091773	0.956052	-0.298563	0.894618	-0.511146	0.707114						'FFC3h'	-0.545354	0.699814	-0.822067	0.602412	-0.524133	0.76127	-0.485557	0.766159						'FFC3h'	0.426786	0.722328	0.208505	0.892806	-0.283548	0.990883	0.141059
'FCC1h'	1.69311	0.158807	3.31819	0.00967403	-4.04387	0.0221121	-8.76944	0.000806169						'FCC1h'	-0.712267	0.60763	2.34037	0.172576	-2.61731	0.223578	-4.51931	0.0116088						'FCC1h'	1.2238	0.386806	-0.135878	0.940549	-3.60654	0.0279472	-5.62168	0.00214979						'FCC1h'	-2.31174	0.0981424	-2.6435	0.0723761	3.13684	0.132857	5.65214
'FCC5h'	-2.74243	0.0341436	1.91724	0.126579	-1.74565	0.224935	-2.20701	0.0748516						'FCC5h'	-3.35368	0.00429957	1.6039	0.298449	-1.25419	0.52319	-1.34842	0.330176						'FCC5h'	-2.72239	0.0520555	2.04928	0.171078	-2.09561	0.119247	-1.37942	0.334518						'FCC5h'	-0.743643	0.550345	0.0129118	0.9995	1.05656	0.731819	1.66197
'FTT9h'	-3.4789	0.00493993	4.3452	0.00586305	-0.946956	0.534926	0.65205	0.646424						'FTT9h'	-2.99194	0.00429957	4.27329	0.0386961	-0.98658	0.620591	1.6778	0.214191						'FTT9h'	-1.97086	0.141886	2.87973	0.0832553	-1.05049	0.517859	1.75297	0.209389						'FTT9h'	1.58141	0.242496	-2.29559	0.13228	0.0806067	0.990883	1.2687
'TTP7h'	-8.11871	0.000515948	4.55019	0.00407328	-1.81967	0.217331	-1.73291	0.179912						'TTP7h'	-5.22396	0.00161234	2.64673	0.108718	-1.97882	0.315097	-1.29425	0.333267						'TTP7h'	-3.24575	0.0313254	2.58559	0.0985461	-2.47015	0.0749354	-1.50152	0.288967						'TTP7h'	1.93167	0.167683	-2.22395	0.13228	-0.513449	0.922765	1.09167
'CCP3h'	2.99087	0.0266036	2.58219	0.0522858	-4.04704	0.0221121	-7.30191	0.000806169						'CCP3h'	0.162505	0.928387	1.45118	0.34123	-0.775053	0.713348	-4.06135	0.0116088						'CCP3h'	0.110544	0.917219	2.84244	0.0741676	-2.44926	0.0719103	-3.52974	0.0185068						'CCP3h'	-3.41083	0.0318168	-0.78001	0.588866	4.12832	0.0128987	4.74231
'CPP1h'	5.64437	0.000515948	-1.80833	0.143337	-0.113815	0.962646	-3.99649	0.00564319						'CPP1h'	3.26778	0.00386961	0.604298	0.736674	1.13779	0.582106	-2.10857	0.121554						'CPP1h'	2.98591	0.0335366	1.80394	0.211319	2.13041	0.121764	-1.45012	0.317413						'CPP1h'	-2.29157	0.105608	2.48826	0.111095	1.16961	0.672503	3.02795
'CPP5h'	1.04455	0.39489	1.70441	0.170014	0.332306	0.859798	-1.29584	0.317484						'CPP5h'	0.248062	0.895539	3.56213	0.0515948	-0.0299817	0.983802	-2.09553	0.121554						'CPP5h'	-1.17663	0.40376	2.95501	0.0741676	1.05543	0.504869	-0.451599	0.773458						'CPP5h'	-1.45564	0.282599	0.239213	0.892806	-0.617773	0.922765	-0.0563573
'TPP9h'	-6.18161	0.000515948	2.29614	0.0746283	1.19539	0.405274	2.00229	0.120388						'TPP9h'	-4.07694	0.00161234	2.30316	0.174341	0.575427	0.834403	1.68566	0.211691						'TPP9h'	-3.01865	0.0520555	0.673733	0.626401	-0.929098	0.546095	0.306154	0.843377						'TPP9h'	2.98424	0.0392336	-1.19498	0.393178	-1.18152	0.672503	-1.5081
'POO9h'	-0.188414	0.863299	-1.46821	0.223624	3.31429	0.0403786	4.58047	0.000806169						'POO9h'	0.486431	0.754223	-2.16481	0.174512	1.60354	0.405137	2.91982	0.0342622						'POO9h'	0.122923	0.915808	-2.09849	0.172644	1.04596	0.504869	2.85518	0.0334669						'POO9h'	0.682651	0.576723	-1.09904	0.421846	-2.62931	0.130599	-2.07399
'PPO5h'	4.38414	0.0015175	-2.83073	0.0363744	3.71361	0.030312	4.20568	0.00661472						'PPO5h'	3.9473	0.00685244	-0.57034	0.738353	2.44185	0.250719	2.14199	0.121554						'PPO5h'	2.3286	0.10896	-1.87421	0.211319	3.66309	0.0211907	3.52074	0.0159698						'PPO5h'	-1.11844	0.400863	2.52921	0.107193	-1.39745	0.572234	-2.68556
'POO1'	6.4998	0.000515948	-5.80339	0.00343966	1.94781	0.183162	1.64984	0.206541						'POO1'	5.33997	0.00322468	-2.60445	0.127228	0.938026	0.645294	0.97846	0.450928						'POO1'	4.12003	0.00773923	-4.12305	0.0467578	2.60232	0.0563858	2.81782	0.0441272						'POO1'	-1.95045	0.166301	2.19569	0.122179	-2.10819	0.34633	-0.814
'POO2'	6.98052	0.000515948	-5.45094	0.00286638	1.85007	0.212829	1.56256	0.22066						'POO2'	4.76669	0.00161234	-3.51466	0.0492496	1.00046	0.620591	1.54106	0.255883						'POO2'	3.65605	0.0248052	-4.0368	0.0467578	2.20797	0.107957	2.28984	0.101269						'POO2'	-2.11398	0.133793	1.61298	0.261943	-2.17507	0.329257	-0.353506
'PPO6h'	7.98388	0.000515948	-4.39038	0.00343966	2.66186	0.0641027	3.57832	0.0125916						'PPO6h'	4.64475	0.00386961	-2.67473	0.0451455	2.7674	0.223578	3.597	0.0183297						'PPO6h'	4.58173	0.00773923	-2.7933	0.0527675	3.53376	0.0128987	3.85148	0.00910497						'PPO6h'	-3.65144	0.0318168	2.70305	0.0897302	0.483469	0.922765	-0.516722
'POO10h'	1.39741	0.230812	-1.62819	0.17391	1.8131	0.224055	2.92311	0.0310951						'POO10h'	1.26266	0.353947	-3.45098	0.0386961	1.38727	0.484553	2.39005	0.0892161						'POO10h'	1.45187	0.290305	-2.89464	0.0599411	1.49841	0.300906	1.37222	0.326767						'POO10h'	-0.172482	0.893082	-0.992249	0.469208	-1.24241	0.652728	-2.31287
'TPP10h'	-3.88343	0.0042061	-0.435338	0.778562	0.478712	0.799094	3.9019	0.00564319						'TPP10h'	-2.91196	0.023791	-0.756377	0.646655	0.504057	0.853974	3.35536	0.0218717						'TPP10h'	-1.07191	0.42075	0.111839	0.940787	0.0895234	0.969777	2.09235	0.132394						'TPP10h'	2.44324	0.0860989	0.0328619	0.9995	0.0298892	0.990883	-1.68039
'CPP6h'	4.0731	0.00631774	-2.36332	0.0685112	2.74695	0.0580442	0.669693	0.646424						'CPP6h'	2.66272	0.0379374	-0.975306	0.553712	2.99314	0.223578	0.483801	0.707114						'CPP6h'	2.68206	0.0802139	-0.878795	0.605258	3.11715	0.0390992	0.922955	0.509639						'CPP6h'	-1.77645	0.202725	1.92065	0.181537	-0.566076	0.922765	-0.455869
'CPP2h'	4.78675	0.000515948	-2.96121	0.0222503	-0.0318236	0.984434	-5.27556	0.000806169						'CPP2h'	2.72451	0.0132133	0.0615024	0.961861	1.39048	0.484553	-2.22805	0.10246						'CPP2h'	2.26659	0.115096	0.724551	0.626401	1.81183	0.187262	-2.03322	0.144991						'CPP2h'	-2.38804	0.0884912	3.16328	0.0610539	1.27768	0.638623	3.54953
'CCP4h'	-0.203543	0.86319	1.56806	0.203226	-3.3602	0.0340057	-7.06419	0.00112163						'CCP4h'	-1.3207	0.333615	0.482105	0.757321	-1.60694	0.405137	-4.87279	0.010319						'CCP4h'	-0.982281	0.48071	1.07752	0.528202	-2.6732	0.0638147	-5.54172	0.00368535						'CCP4h'	-0.927866	0.467454	-1.31582	0.363314	2.63443	0.214671	2.85546
'TTP8h'	-4.18216	0.00231515	2.09093	0.103727	-2.30875	0.112096	0.166861	0.924193						'TTP8h'	-2.81801	0.0285418	1.07356	0.527842	-1.87108	0.334987	-0.479057	0.707114						'TTP8h'	-2.23988	0.118434	1.03594	0.528202	-1.77712	0.224525	0.467029	0.766159						'TTP8h'	3.86563	0.0309569	-0.974856	0.470254	-0.117393	0.990883	-0.648716
'FTT10h'	-4.75803	0.00257974	1.70921	0.170014	-0.772955	0.637723	0.866505	0.532242						'FTT10h'	-2.66981	0.0468175	0.517986	0.755939	-0.663943	0.782322	0.196994	0.877112						'FTT10h'	-1.53199	0.267966	1.84587	0.223664	0.0613586	0.974107	0.776329	0.589655						'FTT10h'	4.69096	0.0309569	-1.68929	0.244646	0.218961	0.990883	-0.83957
'FCC6h'	-4.23033	0.0042061	2.77588	0.025523	-3.99475	0.0245075	-1.84283	0.122096						'FCC6h'	-1.65725	0.214441	0.497158	0.757321	-1.99586	0.291415	-2.38771	0.0493186						'FCC6h'	-3.02854	0.0520555	0.838408	0.602412	-2.97142	0.0390992	-2.07884	0.101269						'FCC6h'	2.65435	0.0769892	-2.83727	0.0780372	1.15051	0.672503	-2.63194
'FCC2h'	2.14671	0.0542751	3.16731	0.00764368	-3.72017	0.030312	-8.33561	0.000806169						'FCC2h'	0.0714349	0.953094	1.78206	0.255136	-2.4887	0.250719	-4.12668	0.0119774						'FCC2h'	1.63319	0.233332	0.0253328	0.981602	-4.03295	0.0128987	-5.94801	0.00214979						'FCC2h'	-1.56723	0.249072	-2.32532	0.111251	1.53701	0.572234	4.60749
'FFC4h'	-0.152345	0.895453	0.0866288	0.932307	-0.979253	0.534926	-0.556685	0.752783						'FFC4h'	-0.0034601	0.9965	-0.266358	0.859377	-1.24144	0.532287	-1.66301	0.212276						'FFC4h'	-1.42034	0.300805	-1.95854	0.211319	-2.65898	0.0390992	-1.32876	0.334864						'FFC4h'	0.141646	0.90555	-0.554404	0.712804	-0.118537	0.990883	-0.810931
'FFT8h'	-2.37128	0.0544061	1.65202	0.175012	-0.48584	0.800588	-0.504374	0.752783						'FFT8h'	-0.470105	0.754223	1.2442	0.447214	-0.579257	0.834403	-0.770932	0.554645						'FFT8h'	-1.72227	0.220667	1.65682	0.284224	0.230634	0.891541	0.166022	0.908468						'FFT8h'	3.63672	0.0316605	-0.539496	0.712893	0.00804255	0.9956	-0.308963
'FFT10h'	-2.7997	0.0239871	3.1564	0.025523	0.31272	0.862177	0.0837082	0.971567						'FFT10h'	-1.26771	0.345591	2.5137	0.128987	-0.0338734	0.983802	-0.506664	0.707114						'FFT10h'	-1.60279	0.255698	2.30738	0.142645	0.049408	0.974107	0.126519	0.938277						'FFT10h'	3.25162	0.0365463	-1.5375	0.290416	-0.352174	0.967664	-0.449767
'AFF6h'	-2.02576	0.10104	-2.61349	0.0425901	0.435471	0.822962	2.88813	0.0292046						'AFF6h'	1.26899	0.353947	-0.371562	0.832553	1.06474	0.596913	1.76547	0.193481						'AFF6h'	-1.69686	0.220667	-1.0164	0.543476	-0.363212	0.831161	2.51942	0.0703287						'AFF6h'	3.20817	0.0392336	2.6194	0.107193	0.635591	0.918772	-1.69594
'AFp2'	-0.975781	0.405958	-6.81829	0.00286638	1.79235	0.224935	4.05774	0.00661472						'AFp2'	1.52511	0.267949	-2.06973	0.211609	0.366889	0.866225	0.832992	0.520627						'AFp2'	-0.348557	0.821031	-1.80628	0.224735	0.953906	0.545738	2.30222	0.0943951						'AFp2'	3.04119	0.0392336	3.70248	0.048077	-0.953111	0.791714	-4.15372
'FCz'	2.09909	0.0882461	2.83938	0.0154785	-3.6076	0.0313254	-7.5454	0.00112163						'FCz'	-0.548626	0.734981	1.42732	0.34123	-3.20409	0.223578	-4.41678	0.0117261						'FCz'	0.977669	0.48071	-0.491316	0.713842	-3.33532	0.0347704	-4.91725	0.00469044						'FCz'	-2.77993	0.0515948	-2.63869	0.0897302	1.61172	0.523438	3.83338
[truncated: 19 more columns]
